# Supplementary material for: Erythropoietin Increases Myelination in Oligodendrocytes: Gene Expression Profiling Reveals Early Induction of Genes Involved in Lipid Transport and Metabolism
Source: Front Immunol. 2017 Oct 26;8:1394. doi: 10.3389/fimmu.2017.01394 (PMC5662872; doi:10.3389/fimmu.2017.01394)
Supplement: Supplementary file 2 [file data_sheet_2.xlsx]

## Sheet: File S1
File S1. Genes significantly changed in differentiating cells at 20 h.
				dif vs undif
ProbeName	GeneSymbol	GeneName	GenbankAccession	Log2 FC	p-value	BH adj. p-value
Upregulated (1164)
A_43_P11527	Adm	adrenomedullin	NM_012715	6.35551	9.65395e-07	0.000600822
A_64_P000967	Col2a1	collagen, type II, alpha 1	NM_012929	6.22505	1.13942e-06	0.000643166
A_44_P237621	Txnip	thioredoxin interacting protein	NM_001008767	5.82967	6.77869e-06	0.00115058
A_64_P147644	Tnr*	tenascin R	NM_013045	5.6622	8.7694e-07	0.000626032
A_64_P017163	Mbp*	myelin basic protein	NM_001025291	5.41979	2.30396e-07	0.000310677
A_44_P384260	Ninj2	ninjurin 2	NM_021595	5.39731	2.01738e-07	0.000288034
A_64_P154122	Rpe65	retinal pigment epithelium 65	NM_053562	5.21684	1.48883e-08	0.000120456
A_43_P18469	Sytl3	synaptotagmin-like 3	NM_001127560	4.95916	2.53486e-06	0.000799041
A_64_P032087	P4ha2	prolyl 4-hydroxylase, alpha polypeptide II	NM_001108275	4.71285	5.0368e-06	0.00108189
A_44_P773533	Sema5a*	sema domain, seven thrombospondin repeats (type 1 and type 1-like), transmembrane domain (TM) and short cytoplasmic domain, (semaphorin) 5A	NM_001107659	4.61241	1.75745e-08	0.000106642
A_44_P178448	Srebf1	sterol regulatory element binding transcription factor 1	NM_001276707	4.59196	1.72834e-05	0.00164511
A_43_P23237	Sim2	single-minded family bHLH transcription factor 2	NM_001107108	4.47771	9.26562e-06	0.00127781
A_43_P14910	Ddc*	dopa decarboxylase (aromatic L-amino acid decarboxylase)	NM_012545	4.20753	6.93463e-06	0.00114502
A_64_P095760	Kif26b	kinesin family member 26B	NM_001109079	4.08686	1.11393e-07	0.000225312
A_64_P012759	Fhit	fragile histidine triad	NM_021774	4.04581	3.20061e-06	0.000872868
A_42_P605985	Ddit4*	DNA-damage-inducible transcript 4	NM_080906	3.98621	0.000249743	0.00622357
A_64_P269465	Kif21a	kinesin family member 21A	XM_006226231	3.95796	0.000128679	0.00429616
A_44_P541937	Mid2	midline 2	NM_001191889	3.83172	2.6227e-06	0.000785904
A_44_P411912	Ceacam10	carcinoembryonic antigen-related cell adhesion molecule 10	NM_173339	3.80338	1.45967e-05	0.00152056
A_64_P107908	Reln	reelin	NM_080394	3.76519	8.33577e-07	0.000632268
A_43_P12315	P2ry12	purinergic receptor P2Y, G-protein coupled, 12	NM_022800	3.64734	9.00231e-06	0.00127037
A_44_P531758	Cryab	crystallin, alpha B	NM_012935	3.62447	3.04038e-05	0.00223625
A_44_P159271	Prr15	proline rich 15	NM_001104527	3.56792	0.000153744	0.00474165
A_42_P594228	Abca8a	ATP-binding cassette, subfamily A (ABC1), member 8a	NM_001281824	3.55555	2.43237e-07	0.000295193
A_64_P059046	Arrdc3	arrestin domain containing 3	NM_001007797	3.5398	5.81064e-06	0.00113739
A_64_P063229	Icam5	intercellular adhesion molecule 5, telencephalin	NM_001172079	3.41771	0.00024264	0.00611564
A_43_P12996	Crym	crystallin, mu	NM_053955	3.41323	0.00359519	0.0317318
A_42_P646991	Mag*	myelin-associated glycoprotein	NM_017190	3.39837	2.38085e-06	0.00080261
A_64_P132937	Synpr*	synaptoporin	NM_023974	3.39032	2.80944e-06	0.000821575
A_64_P137784	Plvap	plasmalemma vesicle associated protein	NM_020086	3.38455	0.00010077	0.00379207
A_64_P057211	Tex101	testis expressed 101	NM_139037	3.37351	4.35212e-08	0.000176058
A_44_P341075	Enpp2	ectonucleotide pyrophosphatase/phosphodiesterase 2	NM_057104	3.37247	3.47935e-08	0.000168902
A_64_P029878	Clcnkb	chloride channel, voltage-sensitive Kb	NM_173103	3.34072	3.27278e-05	0.00226963
A_64_P153447	Dct	dopachrome tautomerase	XM_006222052	3.30728	1.26411e-06	0.000667011
A_64_P105122	Smim5**	small integral membrane protein 5	NM_001277479	3.2934	1.91889e-05	0.00171865
A_64_P145820	Gpr37l1	G protein-coupled receptor 37-like 1	NM_145784	3.26613	3.12376e-05	0.00224319
A_64_P057188	Shroom2*	shroom family member 2	NM_001047893	3.25117	1.66931e-05	0.00162721
A_43_P18271	Sybu	syntabulin (syntaxin-interacting)	XM_006226065	3.23171	0.00560496	0.0423153
A_64_P143865	Ttr	transthyretin	NM_012681	3.19031	2.85738e-05	0.00216057
A_44_P516073	Fam214a	family with sequence similarity 214, member A	NM_001106838	3.09541	6.09689e-05	0.00295968
A_44_P121417	Pinlyp	phospholipase A2 inhibitor and LY6/PLAUR domain containing	NM_001107488	3.09437	7.03419e-05	0.00317349
A_64_P079584	Fgfr3*	fibroblast growth factor receptor 3	NM_053429	3.08787	0.000275007	0.00657633
A_64_P129004	Kcnj12	potassium inwardly-rectifying channel, subfamily J, member 12	NM_053981	3.08575	0.000517446	0.0095947
A_64_P037833	LOC688613	hypothetical protein LOC688613	NM_001134845	3.06285	2.18573e-05	0.00186803
A_44_P608167	Tmem116	transmembrane protein 116	NM_001159625	3.05744	0.00215542	0.0226086
A_64_P042885	Fn3k	fructosamine 3 kinase	NM_001109051	3.0441	3.99251e-07	0.000403776
A_64_P076520	Fam227a	family with sequence similarity 227, member A	NM_001130581	3.03288	0.000969372	0.0136794
A_64_P103304	LOC500475	similar to hypothetical protein 4933430I17	NM_001024346	3.01053	1.93686e-06	0.000783523
A_44_P1037410	Ophn1	oligophrenin 1	NM_001107848	2.97486	1.37907e-06	0.000669455
A_44_P118666	Hs3st1	heparan sulfate (glucosamine) 3-O-sulfotransferase 1	NM_053391	2.96494	5.83794e-06	0.00112459
A_64_P019280	Pik3ip1	phosphoinositide-3-kinase interacting protein 1	NM_001017453	2.96089	2.21383e-05	0.0018854
A_43_P17238	Rnd2	Rho family GTPase 2	NM_001010953	2.93189	0.00199943	0.0214072
A_44_P268864	Mgll	monoglyceride lipase	NM_138502	2.9298	0.00168805	0.0192358
A_64_P064182	Fam19a2	family with sequence similarity 19 (chemokine (C-C motif)-like), member A2	XM_006241440	2.9142	3.07792e-05	0.00224346
A_42_P712297	Fa2h	fatty acid 2-hydroxylase	NM_001135583	2.90667	1.05834e-05	0.00137369
A_64_P088271	Ikzf2	IKAROS family zinc finger 2	XM_006245116	2.8938	0.0013863	0.0169683
A_64_P009718	Btbd17	BTB (POZ) domain containing 17	NM_001134534	2.88623	0.000668278	0.0110343
A_64_P083120	Rhoj	ras homolog family member J	NM_001008320	2.88006	3.59587e-05	0.00235889
A_44_P165732	Plp1*	proteolipid protein 1	NM_030990	2.868	7.84379e-06	0.00122041
A_64_P120634	Pgf	placental growth factor	NM_053595	2.82768	0.000415181	0.0084897
A_43_P12154	Acan	aggrecan	NM_022190	2.81716	0.000729127	0.0114993
A_44_P1018447	Micall2	MICAL-like 2	XM_006221279	2.79496	0.000298787	0.00694652
A_44_P165999	Adck3	aarF domain containing kinase 3	NM_001013185	2.78961	3.9037e-05	0.00241095
A_64_P004344	Hist2h2aa3	histone cluster 2, H2aa3	XM_345255	2.78806	2.3437e-05	0.00192184
A_44_P456444	Nid2	nidogen 2 (osteonidogen)	NM_001012005	2.78574	7.17994e-05	0.00320352
A_64_P161306	Smco3	single-pass membrane protein with coiled-coil domains 3	XM_006237580	2.78411	0.000147763	0.00463972
A_44_P264659	Dpysl3	dihydropyrimidinase-like 3	NM_012934	2.77928	0.000444648	0.00883906
A_64_P085341	Gas2l1	growth arrest-specific 2 like 1	NM_001108365	2.76298	1.06938e-05	0.00138064
A_64_P025658	Flvcr2	feline leukemia virus subgroup C cellular receptor family, member 2	NM_199109	2.745	0.000167594	0.00496077
A_42_P684295	Slc15a1	solute carrier family 15 (oligopeptide transporter), member 1	NM_057121	2.73248	1.86238e-06	0.000793048
A_44_P527024	Col11a2*	collagen, type XI, alpha 2	NM_212528	2.70934	9.22572e-10	2.23927e-05
A_44_P468258	Casp1	caspase 1	NM_012762	2.70554	0.000161733	0.00487046
A_64_P017505	Slc7a14*	solute carrier family 7, member 14	NM_001134615	2.69362	0.000146343	0.00462505
A_43_P12451	Slc16a3	solute carrier family 16 (monocarboxylate transporter), member 3	NM_030834	2.69309	2.24206e-05	0.00188956
A_44_P139718	Pdk1	pyruvate dehydrogenase kinase, isozyme 1	NM_053826	2.65602	3.88471e-05	0.00241768
A_44_P856400	LOC691909	hypothetical protein LOC691909	NM_001134694	2.6525	5.18439e-06	0.00108479
A_64_P061605	Espn*	espin	NM_019622	2.65223	2.26704e-05	0.00189091
A_42_P480224	Gpd1	glycerol-3-phosphate dehydrogenase 1 (soluble)	NM_022215	2.64125	1.03553e-05	0.00138101
A_42_P648707	Igsf11	immunoglobulin superfamily, member 11	NM_001013120	2.63069	1.70035e-05	0.00163773
A_64_P047432	Trappc6a*	trafficking protein particle complex 6A	NM_001109410	2.62744	5.38973e-06	0.00111812
A_64_P032077	RGD1308114	similar to cDNA sequence AF397014	NM_001014146	2.61964	4.10668e-05	0.00246726
A_44_P264240	Igfbp5	insulin-like growth factor binding protein 5	AF139830	2.61443	2.09575e-06	0.000782585
A_64_P012947	Dapk1	death associated protein kinase 1	NM_001107335	2.60986	7.66961e-06	0.00120101
A_42_P510565	Cdhr4	cadherin-related family member 4	XM_006226563	2.60422	1.58949e-05	0.00160083
A_64_P111164	Cfhr2*	complement factor H-related 2	XM_006221491	2.59103	8.12588e-08	0.000246539
A_44_P437945	Bbc3	Bcl-2 binding component 3	NM_173837	2.58994	8.73806e-08	0.000235656
A_64_P038384	Tox	thymocyte selection-associated high mobility group box	NM_001108654	2.58927	0.00124439	0.0159052
A_42_P727022	Rab40b	Rab40b, member RAS oncogene family	NM_001107076	2.58866	1.32901e-06	0.000658319
A_64_P152790	Frzb	frizzled-related protein	NM_001100527	2.5831	4.9072e-06	0.00107304
A_44_P343060	Pik3r3	phosphoinositide-3-kinase, regulatory subunit 3 (gamma)	NM_022213	2.57638	1.92946e-05	0.00170919
A_44_P760721	Catsperd	catsper channel auxiliary subunit delta	NM_001134984	2.55232	4.71297e-05	0.00260577
A_44_P414919	LOC100910780	chondroitin sulfate synthase 3-like	XM_003753051	2.5507	0.00653483	0.0470105
A_64_P065200	MGC112715	hypothetical protein LOC690899	NM_001044300	2.54549	6.85894e-06	0.00114814
A_64_P133967	Abcd2	ATP-binding cassette, subfamily D (ALD), member 2	NM_033352	2.54034	3.94537e-05	0.00242436
A_43_P12023	Nr4a2*	nuclear receptor subfamily 4, group A, member 2	NM_019328	2.5371	3.79083e-06	0.000968538
A_44_P241541	Tcp11l2	t-complex 11, testis-specific-like 2	NM_001017458	2.52055	0.00043807	0.00878747
A_44_P1050054	Pygl	phosphorylase, glycogen, liver	NM_022268	2.5147	3.96328e-05	0.002417
A_64_P100579	Bmp4	bone morphogenetic protein 4	NM_012827	2.4992	3.8294e-06	0.000948441
A_42_P799702	Aard	alanine and arginine rich domain containing protein	NM_145093	2.4784	2.31271e-07	0.000295443
A_42_P542960	Rerg	RAS-like, estrogen-regulated, growth-inhibitor	XM_578417	2.47792	8.79308e-05	0.00351607
A_42_P619926	Sema3c	sema domain, immunoglobulin domain (Ig), short basic domain, secreted, (semaphorin) 3C	NM_001106578	2.47606	0.00021906	0.00581096
A_64_P046677	Park2*	parkinson protein 2, E3 ubiquitin protein ligase	NM_020093	2.47516	1.61027e-05	0.00160182
A_44_P1038716	RGD1565166	similar to MGC45438 protein	NM_001105762	2.44315	6.06386e-05	0.00295546
A_42_P828547	Slc2a13	solute carrier family 2 (facilitated glucose transporter), member 13	NM_133611	2.43792	0.000324091	0.00731751
A_64_P078654	Slc26a2	solute carrier family 26 (anion exchanger), member 2	NM_057127	2.42866	0.00251854	0.0249409
A_64_P067000	Prima1	proline rich membrane anchor 1	NM_001108721	2.42864	4.27692e-05	0.00247755
A_44_P290357	Eml2	echinoderm microtubule associated protein like 2	NM_138921	2.4268	0.00568209	0.042738
A_43_P12503	Pde2a	phosphodiesterase 2A, cGMP-stimulated	NM_031079	2.41377	6.74654e-07	0.000584829
A_64_P032489	Capn13	calpain 13	NM_001025133	2.41353	2.98556e-06	0.000852534
A_64_P049926	Sned1*	sushi, nidogen and EGF-like domains 1	XM_006245526	2.39898	1.59436e-05	0.0015991
A_42_P741034	Rnf128	ring finger protein 128, E3 ubiquitin protein ligase	FQ210020	2.38419	8.2008e-06	0.00125189
A_43_P13064	Klf9	Kruppel-like factor 9	NM_057211	2.37726	8.93981e-08	0.000216987
A_44_P428708	Tenm4	teneurin transmembrane protein 4	NM_001191628	2.36752	0.00024041	0.00609743
A_44_P297217	Sirt2	sirtuin 2	NM_001008368	2.34585	0.0013389	0.0165974
A_64_P151226	Art3*	ADP-ribosyltransferase 3	NM_001012034	2.34302	3.38834e-06	0.000893933
A_44_P165513	Dfnb31	deafness, autosomal recessive 31	NM_181088	2.3389	0.00106019	0.0143519
A_64_P125676	Sptbn4	spectrin, beta, non-erythrocytic 4	NM_001100845	2.31599	4.0725e-05	0.0024589
A_44_P313815	Tesk2	testis-specific kinase 2	NM_133396	2.3159	0.000664901	0.011001
A_64_P051896	Dnm3*	dynamin 3	NM_138538	2.29896	0.00241786	0.0243209
A_44_P931082	Zc3h6*	zinc finger CCCH type containing 6	NM_001107772	2.2955	0.000634997	0.0106736
A_64_P035483	Olr606	olfactory receptor 606	NM_001000927	2.283	0.000686817	0.0111732
A_44_P871389	Sspn	sarcospan	NM_001109255	2.27662	0.000192467	0.00540064
A_64_P018726	Bnip3	BCL2/adenovirus E1B interacting protein 3	NM_053420	2.25996	6.88672e-05	0.003142
A_64_P041184	Vipr2	vasoactive intestinal peptide receptor 2	NM_017238	2.25993	0.000134722	0.00441888
A_44_P881134	LOC688765	hypothetical protein LOC688765	NM_001109512	2.25518	9.00608e-07	0.000624559
A_64_P153363	Dmrtc1b	DMRT-like family C1b	XM_006257140	2.24369	0.000620777	0.0105589
A_44_P476810	Kctd4*	potassium channel tetramerization domain containing 4	NM_001109650	2.24284	7.21786e-05	0.00319693
A_42_P754654	RGD1562378	histone H4 variant H4-v.1	XM_575704	2.24137	0.000264415	0.00644365
A_64_P074490	Wipi1	WD repeat domain, phosphoinositide interacting 1	NM_001127297	2.24007	0.00020658	0.00560237
A_64_P097578	Jag2	jagged 2	XM_006225887	2.22565	0.00185649	0.0204357
A_42_P664913	Ankrd37	ankyrin repeat domain 37	NM_001108400	2.22553	1.26681e-05	0.00151468
A_64_P293606	Col4a1	collagen, type IV, alpha 1	NM_001135009	2.21746	0.000303848	0.00704392
A_64_P106543	LOC100361907	complement factor H-related protein B	XM_003752645	2.2156	1.59687e-05	0.00159503
A_44_P511294	Tmem53	transmembrane protein 53	NM_001107964	2.21511	0.000524247	0.00965442
A_64_P064909	Aldoc*	aldolase C, fructose-bisphosphate	NM_012497	2.20283	8.55084e-06	0.00123539
A_64_P129662	Slitrk6	SLIT and NTRK-like family, member 6	NM_001106057	2.20005	0.000371235	0.00795288
A_42_P562010	Fam198b	family with sequence similarity 198, member B	NM_199105	2.18691	2.37774e-06	0.000812853
A_64_P159468	Pmp2	peripheral myelin protein 2	NM_001109514	2.18669	0.00212589	0.0223569
A_64_P112889	Ccdc152	coiled-coil domain containing 152	NM_001191959	2.18487	0.00630349	0.0457531
A_64_P146125	Macrod2	MACRO domain containing 2	XM_006235114	2.18402	0.000192041	0.00540746
A_44_P219972	Nt5e	5' nucleotidase, ecto	NM_021576	2.17633	0.00293145	0.0275677
A_43_P10225	Fgfr2	fibroblast growth factor receptor 2	NM_012712	2.17145	3.33346e-05	0.00229206
A_64_P091857	Ypel2	yippee-like 2 (Drosophila)	NM_001108286	2.16953	4.19314e-05	0.00247029
A_44_P291071	Rora	RAR-related orphan receptor A	NM_001106834	2.16679	1.69807e-05	0.00164206
A_64_P022913	Cml1	camello-like 1	NM_021668	2.16348	0.000154474	0.0047581
A_44_P943285	Grb10	growth factor receptor bound protein 10	NM_001109093	2.16135	0.00272193	0.0263004
A_42_P531971	Hist3h2a	histone cluster 3, H2a	NM_021840	2.15798	3.83642e-05	0.00239994
A_64_P105268	Negr1	neuronal growth regulator 1	NM_021682	2.14264	0.000657145	0.0109024
A_64_P078993	Cngb1	cyclic nucleotide gated channel beta 1	NM_031809	2.13606	0.000453924	0.00892116
A_44_P332328	Fga	fibrinogen alpha chain	NM_001008724	2.12749	1.53634e-05	0.00156026
A_43_P11305	Tmem86a*	transmembrane protein 86A	NM_001135016	2.12598	5.87806e-05	0.00291168
A_43_P12191	Pdcd4	programmed cell death 4	NM_022265	2.10693	0.000141227	0.00456439
A_44_P352268	Plk2	polo-like kinase 2	NM_031821	2.10152	0.0019258	0.0209141
A_42_P556829	Wif1	Wnt inhibitory factor 1	NM_053738	2.09585	0.000629253	0.0106138
A_44_P388720	Fstl3*	follistatin-like 3 (secreted glycoprotein)	FQ227961	2.09083	0.000169538	0.00500003
A_64_P071983	Ppp1r3c	protein phosphatase 1, regulatory subunit 3C	NM_001012072	2.08957	0.000258278	0.00633866
A_44_P511516	Zbtb20	zinc finger and BTB domain containing 20	NM_001105880	2.08938	1.27618e-05	0.00149639
A_44_P217999	Clec2l	C-type lectin domain family 2, member L	NM_001044233	2.0722	0.000126013	0.00424215
A_64_P136377	Col27a1	collagen, type XXVII, alpha 1	NM_198747	2.06823	0.000354193	0.00770338
A_64_P130962	Slc7a4	solute carrier family 7, member 4	NM_001107078	2.0677	0.000183626	0.00528077
A_64_P068425	LOC102556643	uncharacterized LOC102556643	XR_349493	2.06512	3.21386e-05	0.00224804
A_44_P363181	Cpd	carboxypeptidase D	NM_012836	2.04636	0.000558477	0.00995986
A_44_P636369	Cd177	CD177 molecule	NM_001191948	2.04546	1.74372e-05	0.00164684
A_43_P18764	Nudt14	nudix (nucleoside diphosphate linked moiety X)-type motif 14	NM_001106760	2.03956	1.15621e-05	0.00143916
A_42_P495579	Ano1	anoctamin 1, calcium activated chloride channel	NM_001107564	2.03851	5.26837e-05	0.00277987
A_64_P074008	Eno2*	enolase 2, gamma, neuronal	NM_139325	2.03239	0.000446824	0.00886055
A_64_P088575	Hoga1	4-hydroxy-2-oxoglutarate aldolase 1	NM_001106355	2.03235	0.00010891	0.00396918
A_42_P805492	Tmeff2	transmembrane protein with EGF-like and two follistatin-like domains 2	NM_001108795	2.02485	6.4916e-06	0.00114177
A_64_P043886	Bcas1*	breast carcinoma amplified sequence 1	NM_145670	2.02063	0.000119986	0.00417234
A_44_P412170	P4ha1	prolyl 4-hydroxylase, alpha polypeptide I	NM_172062	2.01786	0.00152061	0.0180216
A_64_P096482	Slc37a1	solute carrier family 37 (glucose-6-phosphate transporter), member 1	NM_001011944	2.00853	2.78045e-05	0.00213567
A_44_P1029892	Tmem14a	transmembrane protein 14A	NM_001108790	2.00453	0.000532943	0.00969685
A_42_P479023	Stard13*	StAR-related lipid transfer (START) domain containing 13	NM_001109060	2.00191	5.02235e-09	6.09512e-05
A_64_P006794	Plod2	procollagen lysine, 2-oxoglutarate 5-dioxygenase 2	NM_175869	2.00062	0.000116906	0.00411237
A_44_P869091	Zfp874b	zinc finger protein 874b	XR_342590	1.99309	3.80937e-05	0.00240784
A_44_P867745	Ggnbp1	gametogenetin binding protein 1	NM_001009972	1.99152	4.11485e-05	0.00245999
A_44_P303883	Tbx2	T-box 2	NM_001107033	1.99037	0.000173479	0.00506699
A_43_P21564	Tp53inp1	tumor protein p53 inducible nuclear protein 1	NM_181084	1.98697	5.67301e-05	0.00286269
A_44_P539299	Adamts20	ADAM metallopeptidase with thrombospondin type 1 motif, 20	XM_006242275	1.98342	8.01099e-06	0.00123849
A_44_P853916	Slc43a2	solute carrier family 43 (amino acid system L transporter), member 2	NM_001105812	1.98087	0.000669319	0.011044
A_64_P072973	Kcne2	potassium voltage-gated channel, Isk-related family, member 2	NM_133603	1.96579	1.27334e-05	0.00150763
A_44_P421375	Ina	internexin neuronal intermediate filament protein, alpha	NM_019128	1.95539	0.000320149	0.00728271
A_42_P464668	Apc2*	adenomatosis polyposis coli 2	NM_001106769	1.95451	8.35361e-06	0.0012516
A_64_P248290	Liph	lipase, member H	NM_001044279	1.94976	5.81853e-06	0.00112982
A_44_P147349	Prdm6	PR domain containing 6	XM_006222577	1.9458	0.00668109	0.0476531
A_44_P254984	Pnlip	pancreatic lipase	NM_013161	1.94492	9.7012e-05	0.00370815
A_44_P415349	Gata6	GATA binding protein 6	NM_019185	1.94237	1.8453e-05	0.00170301
A_42_P631818	Lect1	leukocyte cell derived chemotaxin 1	NM_030854	1.9419	0.000153175	0.00474219
A_42_P599080	Clec4f	C-type lectin domain family 4, member F	NM_053753	1.93216	2.80484e-05	0.0021476
A_64_P070088	Ntm	neurotrimin	NM_017354	1.92916	2.29472e-05	0.00190094
A_64_P155983	Vegfa*	vascular endothelial growth factor A	NM_001287107	1.92745	0.000301675	0.00700695
A_64_P056648	Crlf1*	cytokine receptor-like factor 1	NM_001106074	1.92723	0.000201585	0.00555378
A_44_P332606	C2*	complement component 2	NM_172222	1.91542	0.000520398	0.00959809
A_44_P215157	Lin7b	lin-7 homolog B (C. elegans)	NM_021758	1.91377	3.92919e-06	0.000963327
A_64_P017188	Dbp**	D site of albumin promoter (albumin D-box) binding protein	NM_012543	1.90691	0.000141505	0.00456731
A_64_P086398	Ccdc30	coiled-coil domain containing 30	XM_006225501	1.89843	1.92275e-05	0.00171578
A_64_P029727	Add3	adducin 3 (gamma)	NM_001164103	1.89698	0.00191907	0.0208784
A_64_P098435	Zpbp2*	zona pellucida binding protein 2	NM_001007011	1.89365	4.00802e-05	0.00243206
A_64_P090712	Cacna1e	calcium channel, voltage-dependent, R type, alpha 1E subunit	NM_019294	1.89329	0.000308778	0.00713778
A_44_P665075	Dhtkd1	dehydrogenase E1 and transketolase domain containing 1	NM_001025720	1.89032	0.000527805	0.00965402
A_42_P466321	Matk	megakaryocyte-associated tyrosine kinase	NM_021859	1.88732	0.000288885	0.0068142
A_44_P426087	Opcml	opioid binding protein/cell adhesion molecule-like	NM_053848	1.88595	0.000856179	0.0126483
A_64_P122317	L3hypdh	L-3-hydroxyproline dehydratase (trans-)	NM_001108031	1.88124	7.91499e-05	0.00334691
A_42_P475233	Tekt2	tektin 2 (testicular)	NM_001011977	1.881	4.21423e-06	0.000983536
A_64_P164220	LOC102556374	uncharacterized LOC102556374	XR_354162	1.87857	6.9398e-06	0.00113813
A_44_P158107	Sorbs2	sorbin and SH3 domain containing 2	NM_053770	1.86998	3.09899e-06	0.000874637
A_64_P004192	Zfr2	zinc finger RNA binding protein 2	XM_006225935	1.86896	4.97029e-05	0.00267492
A_44_P838490	Rgr	retinal G protein coupled receptor	NM_001107299	1.86113	4.92767e-05	0.00266379
A_64_P132862	Fam186b	family with sequence similarity 186, member B	NM_001134633	1.85964	0.000526984	0.00965355
A_44_P286273	Rasef	RAS and EF hand domain containing	NM_001277334	1.84938	0.00526115	0.0408636
A_42_P462771	Cd9	CD9 molecule	NM_053018	1.8472	0.00628091	0.0457122
A_64_P113044	Mb21d2	Mab-21 domain containing 2	NM_001109056	1.84165	5.58587e-05	0.00284235
A_44_P481915	Id4	inhibitor of DNA binding 4	NM_175582	1.83689	3.15463e-05	0.00224543
A_64_P164682	Etl4	enhancer trap locus 4	XM_006222477	1.83486	0.00236673	0.0240558
A_64_P140000	LOC690323	similar to Myosin-15 (Myosin XV) (Unconventional myosin-15)	XR_338961	1.83278	0.00617783	0.0451652
A_42_P557394	Isg20	interferon stimulated exonuclease gene 20	NM_001008510	1.82642	0.000157481	0.00482015
A_44_P237994	Abcg1	ATP-binding cassette, subfamily G (WHITE), member 1	NM_053502	1.82573	6.79092e-06	0.00114465
A_44_P807585	LOC100912216	uncharacterized LOC100912216	XM_006220946	1.82534	0.000481489	0.00920212
A_64_P100833	FAM120C	family with sequence similarity 120C	XM_001068090	1.8248	0.000724775	0.0114754
A_64_P050364	Lypd6*	LY6/PLAUR domain containing 6	XM_006224409	1.82421	3.49141e-05	0.00232174
A_44_P236407	Lnx1	ligand of numb-protein X 1, E3 ubiquitin protein ligase	NM_001108358	1.82353	0.00523173	0.0406611
A_64_P074267	Pnrc1	proline-rich nuclear receptor coactivator 1	NM_173322	1.82197	0.00176179	0.0197516
A_44_P419291	Chn2	chimerin 2	NM_032084	1.82065	7.06339e-05	0.00318075
A_64_P136805	Celf4	CUGBP, Elav-like family member 4	NM_001107400	1.81642	0.00215924	0.022639
A_44_P236647	Fam214b	family with sequence similarity 214, member B	NM_001013931	1.81572	0.00520843	0.0405189
A_44_P108003	Nipal2	NIPA-like domain containing 2	NM_001130559	1.80996	0.000129383	0.0043078
A_64_P147549	Ust	uronyl-2-sulfotransferase	NM_001108458	1.80839	0.000361228	0.00782135
A_44_P1056401	Pyroxd2	pyridine nucleotide-disulphide oxidoreductase domain 2	NM_001004261	1.80594	8.01223e-05	0.00335877
A_44_P510436	Myo16	myosin XVI	NM_138893	1.80371	6.18989e-05	0.00297507
A_44_P996369	Sorbs1	sorbin and SH3 domain containing 1	XM_006223724	1.79316	0.000104358	0.00387897
A_44_P465868	Dhrs4	dehydrogenase/reductase (SDR family) member 4	NM_153315	1.79191	0.00504931	0.039701
A_64_P000228	Pld1*	phospholipase D1	NM_030992	1.79008	3.47258e-05	0.00232194
A_42_P732101	Slc22a23	solute carrier family 22, member 23	NM_022624	1.78992	1.70572e-05	0.00162997
A_64_P044156	Slc7a3	solute carrier family 7 (cationic amino acid transporter, y+ system), member 3	NM_017217	1.78738	3.08426e-05	0.00224135
A_42_P826938	LRRTM1	leucine rich repeat transmembrane neuronal 1	NM_001109374	1.7828	3.59805e-06	0.000929062
A_64_P109531	Tgfb2**	transforming growth factor, beta 2	BC100663	1.77922	9.60035e-05	0.00371642
A_44_P275029	Mvp	major vault protein	NM_022715	1.77759	0.00219659	0.0229118
A_64_P028295	Car11	carbonic anhydrase 11	NM_175708	1.77617	5.11148e-06	0.00107883
A_64_P045823	Mvb12b	multivesicular body subunit 12B	NM_001271232	1.77444	0.00712923	0.0497959
A_64_P066251	Xkr6*	XK, Kell blood group complex subunit-related family, member 6	NM_001012042	1.77109	0.00382828	0.0330912
A_64_P151774	Bmper	BMP-binding endothelial regulator	NM_001135799	1.76514	0.000313781	0.00719178
A_64_P044776	Itih4	inter-alpha-trypsin inhibitor heavy chain family, member 4	NM_019369	1.76002	0.000338718	0.00749441
A_64_P046125	Tmem88	transmembrane protein 88	NM_001128155	1.7584	4.51976e-05	0.00255125
A_64_P108845	Spint2	serine peptidase inhibitor, Kunitz type, 2	NM_001082549	1.75541	0.000198859	0.00550994
A_64_P064120	LOC685580	hypothetical protein LOC685580	XM_006223575	1.7533	0.000270996	0.00654488
A_64_P164961	Cyp2j3*	cytochrome P450, family 2, subfamily j, polypeptide 3	NM_175766	1.75007	1.41997e-05	0.0014985
A_44_P152131	Fahd2a	fumarylacetoacetate hydrolase domain containing 2A	NM_001134834	1.74784	0.00207791	0.0219953
A_64_P023250	Ascl2	achaete-scute family bHLH transcription factor 2	NM_031503	1.74658	0.000236927	0.00604698
A_64_P116331	Ago4	argonaute RISC catalytic component 4	NM_001106686	1.74337	0.00401069	0.0340495
A_42_P791436	Gfra2**	GDNF family receptor alpha 2	NM_012750	1.72602	4.07009e-06	0.000968522
A_64_P048225	Tmem72	transmembrane protein 72	NM_001108643	1.72428	0.00654802	0.0470635
A_64_P139485	Plcd4*	phospholipase C, delta 4	NM_080688	1.71473	1.09091e-06	0.000630443
A_44_P260555	Ago3	argonaute RISC catalytic component 3	NM_001271193	1.71287	9.50773e-05	0.0037042
A_64_P084338	Tmco3	transmembrane and coiled-coil domains 3	NM_001135857	1.7058	6.92479e-05	0.00314754
A_44_P1018246	Xpa	xeroderma pigmentosum, complementation group A	NM_001106656	1.70538	1.23629e-05	0.0014929
A_64_P101234	Nipal3	NIPA-like domain containing 3	XM_578498	1.70032	0.00160664	0.0186318
A_64_P153159	Ebi3	Epstein-Barr virus induced 3	NM_001109421	1.69054	9.25043e-06	0.00129038
A_64_P013482	Sh3tc2	SH3 domain and tetratricopeptide repeats 2	XM_001059165	1.68482	1.20958e-05	0.00148277
A_44_P1024567	Mxd4	Max dimerization protein 4	NM_001108364	1.68472	0.000234255	0.00604234
A_44_P1007449	Acad10	acyl-CoA dehydrogenase family, member 10	NM_001134537	1.68255	5.62376e-06	0.0011281
A_64_P118526	LOC102552794	proline-rich nuclear receptor coactivator 1-like	XR_341829	1.68146	0.000503859	0.00945836
A_44_P179787	Panx2	pannexin 2	NM_199409	1.67819	1.9252e-05	0.00171166
A_64_P135152	Msantd1	Myb/SANT-like DNA-binding domain containing 1	NM_001109089	1.67629	0.00387321	0.0333134
A_44_P513193	Gamt	guanidinoacetate N-methyltransferase	NM_012793	1.67536	0.000117589	0.00412445
A_44_P202096	Pold4	polymerase (DNA-directed), delta 4, accessory subunit	NM_001013195	1.67474	6.047e-05	0.00295317
A_42_P481816	Esam	endothelial cell adhesion molecule	NM_001004245	1.67331	0.00436432	0.0359087
A_44_P304220	Emb	embigin	NM_053719	1.67043	8.76493e-06	0.00124411
A_64_P025432	LOC498829	Ab2-143	XR_341830	1.66148	0.000993991	0.0138417
A_64_P092534	Sspo	SCO-spondin	NM_001007016	1.65637	0.000251865	0.00626359
A_64_P062618	Chst1	carbohydrate (keratan sulfate Gal-6) sulfotransferase 1	NM_001011955	1.65206	6.67286e-05	0.00310275
A_64_P094930	Rsph3	radial spoke 3 homolog (Chlamydomonas)	XM_006222908	1.64604	1.27985e-05	0.00149349
A_44_P200869	Atp1a2	ATPase, Na+/K+ transporting, alpha 2 polypeptide	NM_012505	1.62776	0.000193592	0.00542595
A_43_P13230	Ehhadh	enoyl-CoA, hydratase/3-hydroxyacyl CoA dehydrogenase	NM_133606	1.62624	0.000140651	0.00455183
A_44_P1048999	Rhpn1	rhophilin, Rho GTPase binding protein 1	XM_006226127	1.62582	0.000203476	0.00556167
A_44_P177465	Gas7	growth arrest specific 7	AJ131902	1.62159	0.000283349	0.00670317
A_64_P063194	Fuom*	fucose mutarotase	NM_001106310	1.60975	4.34892e-05	0.00250135
A_43_P16279	Col9a1**	collagen, type IX, alpha 1	NM_001100842	1.60968	0.000124985	0.00422512
A_64_P091573	Galnt14	UDP-N-acetyl-alpha-D-galactosamine:polypeptide N-acetylgalactosaminyltransferase 14 (GalNAc-T14)	NM_001012109	1.6085	4.72527e-06	0.001082
A_64_P101056	Padi2	peptidyl arginine deiminase, type II	NM_017226	1.60403	0.000190859	0.00539921
A_64_P030964	LOC102552250	uncharacterized LOC102552250	XR_350113	1.59766	1.69173e-05	0.00164247
A_43_P10641	Mgst2	microsomal glutathione S-transferase 2	NM_001106430	1.59143	0.00696414	0.0490948
A_44_P247981	Itsn1	intersectin 1 (SH3 domain protein)	NM_001136096	1.58902	0.00222961	0.023127
A_64_P073673	Zfp365*	zinc finger protein 365	NM_001025145	1.58658	0.000513554	0.0095371
A_44_P445031	Fbxo32	F-box protein 32	NM_133521	1.5861	0.00566278	0.0426324
A_44_P219628	Ggt1	gamma-glutamyltransferase 1	NM_053840	1.58489	0.000406462	0.00840345
A_44_P153789	Ache	acetylcholinesterase	NM_172009	1.57636	0.000743102	0.0116365
A_42_P721270	Nfix*	nuclear factor I/X (CCAAT-binding transcription factor)	NM_030866	1.57514	0.00587674	0.0435144
A_42_P543670	Grik4	glutamate receptor, ionotropic, kainate 4	NM_012572	1.5744	0.00263879	0.0257224
A_44_P297633	Irx3	iroquois homeobox 3	NM_001107413	1.57343	0.00234865	0.0239322
A_64_P084673	Hibadh	3-hydroxyisobutyrate dehydrogenase	NM_022243	1.57136	0.000270968	0.00655073
A_42_P517083	Inadl	InaD-like (Drosophila)	XM_006238423	1.56411	0.000189513	0.00537996
A_64_P147094	Sept8 predicted	septin 8	XM_006246265	1.56343	0.000813115	0.0122889
A_43_P11044	G0s2	G0/G1switch 2	NM_001009632	1.55889	0.000102958	0.00383872
A_44_P539359	Mmp28	matrix metallopeptidase 28	NM_001079888	1.55578	0.00422181	0.0351412
A_64_P073845	RGD1560880	similar to RIKEN cDNA 2310002J15	NM_001109194	1.55105	0.00129938	0.0162653
A_43_P21118	Klhl24	kelch-like family member 24	NM_181473	1.54926	0.00027207	0.00654478
A_64_P008303	Clip1*	CAP-GLY domain containing linker protein 1	NM_031745	1.54549	3.5019e-05	0.00232235
A_64_P033164	Ppapdc2	phosphatidic acid phosphatase type 2 domain containing 2	NM_001034854	1.54433	0.000202426	0.00555803
A_42_P837214	Mgmt	O-6-methylguanine-DNA methyltransferase	NM_012861	1.54424	0.00121131	0.0156138
A_64_P140174	RGD1566359	similar to RIKEN cDNA B230219D22	XM_006222335	1.54391	0.000957824	0.0135717
A_64_P123108	Itih6	inter-alpha-trypsin inhibitor heavy chain family, member 6	XM_003754751	1.54387	0.000144261	0.00460723
A_44_P430547	Ntrk1*	neurotrophic tyrosine kinase, receptor, type 1	NM_021589	1.54287	2.39949e-05	0.0019349
A_42_P553444	Pcsk5	proprotein convertase subtilisin/kexin type 5	NM_053823	1.54202	0.00035232	0.0076764
A_43_P11838	Csrp1	cysteine and glycine-rich protein 1	NM_017148	1.54142	0.00477838	0.0382775
A_64_P034680	Ndrg2	NDRG family member 2	NM_001270862	1.5391	1.19123e-06	0.000642522
A_44_P241909	Epha7	Eph receptor A7	NM_134331	1.53757	0.00015333	0.00474093
A_44_P306355	Plod1	procollagen-lysine, 2-oxoglutarate 5-dioxygenase 1	NM_053827	1.53749	5.49538e-05	0.00282593
A_64_P084138	LOC102548544	uncharacterized LOC102548544	XR_362133	1.53711	3.1129e-06	0.000868463
A_43_P13090	Bnip3l	BCL2/adenovirus E1B interacting protein 3-like	NM_080888	1.53387	0.00164123	0.0188707
A_64_P059515	H2afy	H2A histone family, member Y	XM_006253575	1.53155	4.0741e-05	0.00245376
A_44_P308925	Abat	4-aminobutyrate aminotransferase	NM_031003	1.53091	0.000109487	0.00396636
A_64_P058809	Tnrc18	trinucleotide repeat containing 18	NM_001107123	1.53046	0.00396735	0.0337761
A_64_P154922	Mylk	myosin light chain kinase	NM_001105874	1.52272	0.000902399	0.0131077
A_64_P154352	Grin3a*	glutamate receptor, ionotropic, N-methyl-D-aspartate 3A	NM_138546	1.51786	0.00189101	0.0206472
A_64_P165085	Cdkn1c*	cyclin-dependent kinase inhibitor 1C	NM_001033757	1.51385	7.29308e-05	0.00321266
A_64_P122497	Erc2	ELKS/RAB6-interacting/CAST family member 2	NM_170787	1.51133	0.0010479	0.0142331
A_64_P147529	Ido2	indoleamine 2,3-dioxygenase 2	XM_006222273	1.50827	0.00308038	0.0285152
A_44_P654933	Piwil2	piwi-like RNA-mediated gene silencing 2	NM_001107276	1.50724	0.00220403	0.0229598
A_64_P094111	Ppp2r2b	protein phosphatase 2, regulatory subunit B, beta	NM_022209	1.50506	0.000407108	0.00839535
A_44_P191021	Phyh	phytanoyl-CoA 2-hydroxylase	NM_053674	1.49707	0.00184281	0.020359
A_64_P082306	Grid2*	glutamate receptor, ionotropic, delta 2	NM_024379	1.49283	0.00158414	0.0184591
A_44_P128062	Syt17	synaptotagmin XVII	NM_138849	1.49163	0.000283269	0.0067078
A_64_P122005	Khk*	ketohexokinase	NM_031855	1.49161	6.29099e-05	0.00298816
A_42_P454311	Dixdc1	DIX domain containing 1	NM_001037654	1.48996	3.94553e-05	0.00241833
A_43_P10931	Gpr68	G protein-coupled receptor 68	NM_001108049	1.48857	0.000477215	0.00917098
A_64_P158858	LOC691920	similar to kinesin-like motor protein C20orf23	XM_006234816	1.48742	0.00170316	0.0193444
A_44_P588674	Arhgef10	Rho guanine nucleotide exchange factor (GEF) 10	XM_006222290	1.48647	3.89347e-05	0.00241078
A_44_P527795	Sesn3	sestrin 3	NM_001108125	1.48635	0.00054226	0.00978568
A_44_P412710	Adhfe1	alcohol dehydrogenase, iron containing, 1	NM_001025423	1.47657	0.00136864	0.0168285
A_44_P745269	Ak4	adenylate kinase 4	XM_006238445	1.47134	0.00117232	0.015249
A_64_P141742	Macrod1	MACRO domain containing 1	NM_139337	1.47124	0.00133729	0.0165859
A_64_P151318	LOC313641	perlecan	XR_346826	1.47063	0.000376851	0.00800958
A_44_P762133	Epha4*	Eph receptor A4	NM_001162411	1.47015	2.6842e-05	0.00209488
A_44_P692981	RGD1560652	RGD1560652	XM_006225111	1.469	0.00409797	0.0344889
A_42_P536292	Ngb	neuroglobin	NM_033359	1.46618	0.000454568	0.00891937
A_64_P082893	Chrnb1	cholinergic receptor, nicotinic, beta 1 (muscle)	NM_012528	1.4642	0.000511006	0.00952622
A_44_P295187	Gmip	Gem-interacting protein	NM_001107308	1.46312	0.00110769	0.01474
A_44_P975327	B3gnt2*	UDP-GlcNAc:betaGal beta-1,3-N-acetylglucosaminyltransferase 2	NM_001107240	1.46245	6.62889e-06	0.00114926
A_64_P163510	Pfkl*	phosphofructokinase, liver	NM_013190	1.4565	0.00247372	0.024658
A_44_P382363	Amn1	antagonist of mitotic exit network 1 homolog (S. cerevisiae)	NM_001008333	1.45048	0.00234084	0.0238626
A_42_P501877	Gls	glutaminase	NM_012569	1.45023	0.000186445	0.00532399
A_64_P115566	Acer2	alkaline ceramidase 2	NM_001107943	1.4496	3.63215e-05	0.00236353
A_64_P011704	LOC500959*	triosephosphate isomerase	NM_001033072	1.44531	0.00397877	0.0338376
A_64_P072422	LOC691807	hypothetical protein LOC691807	NM_001271116	1.44318	3.20766e-05	0.00225018
A_64_P083399	Col11a1**	collagen, type XI, alpha 1	NM_013117	1.44179	0.000400069	0.00833516
A_64_P133096	Neurl2	neuralized E3 ubiquitin protein ligase 2	NM_001107802	1.44016	0.00391442	0.0335371
A_44_P437956	Stc1	stanniocalcin 1	NM_031123	1.43879	0.000122929	0.00424427
A_42_P745958	Atrn	attractin	NM_031351	1.42561	9.90428e-05	0.00375034
A_42_P701779	Rps6ka5	ribosomal protein S6 kinase, polypeptide 5	NM_001108048	1.42396	0.000165705	0.00491685
A_64_P086929	Lbh	limb bud and heart development	NM_001129880	1.42311	0.000517316	0.00959962
A_42_P674050	Sorcs2	sortilin-related VPS10 domain containing receptor 2	NM_001107225	1.42187	2.15021e-05	0.00185729
A_64_P062110	RT1-DMb	RT1 class II, locus DMb	NM_198740	1.42021	0.000343901	0.00756084
A_64_P076832	RGD1311447	LOC363276	NM_001134587	1.41598	0.000810974	0.0122795
A_64_P315172	Nat2	N-acetyltransferase 2	NM_053854	1.40836	0.00134091	0.01658
A_64_P154514	Ypel5	yippee-like 5 (Drosophila)	NM_001035221	1.40741	0.000688704	0.0111814
A_44_P456172	Mterfd3	MTERF domain containing 3	NM_001014265	1.40679	5.26675e-05	0.00278507
A_64_P049948	Dkk1	dickkopf WNT signaling pathway inhibitor 1	NM_001106350	1.40591	0.00148358	0.0177561
A_43_P17660	Nacad	NAC alpha domain containing	NM_001100655	1.40372	0.00181575	0.0202072
A_44_P128488	Pbx4	pre-B-cell leukemia homeobox 4	NM_001108399	1.40212	5.41423e-06	0.00111368
A_64_P081566	Slc5a1	solute carrier family 5 (sodium/glucose cotransporter), member 1	NM_013033	1.39927	0.00573335	0.0429771
A_42_P835462	Ak1	adenylate kinase 1	NM_024349	1.39842	0.00260871	0.0255317
A_64_P125335	Mzf1	myeloid zinc finger 1	NM_001108470	1.39677	0.000147732	0.00464476
A_44_P359032	Pink1*	PTEN induced putative kinase 1	NM_001106694	1.39556	1.4782e-05	0.00153329
A_42_P772157	Il6r	interleukin 6 receptor	NM_017020	1.39409	0.000226186	0.00592871
A_42_P629370	Klf15	Kruppel-like factor 15	NM_053536	1.39357	4.68051e-05	0.00260563
A_42_P814056	Abhd4	abhydrolase domain containing 4	NM_001108866	1.39323	0.000158616	0.00483053
A_64_P010298	Sh2d3c	SH2 domain containing 3C	NM_001108579	1.38387	0.00154474	0.0181568
A_64_P025286	Lyz2	lysozyme 2	NM_012771	1.38366	0.000412777	0.00846908
A_64_P074760	Gpkow	G patch domain and KOW motifs	NM_001109381	1.3813	4.87524e-05	0.00265318
A_42_P707818	Tmcc2*	transmembrane and coiled-coil domain family 2	XM_223107	1.37854	9.5731e-07	0.000611469
A_44_P458065	Cd81	Cd81 molecule	NM_013087	1.37785	1.17713e-05	0.00145032
A_64_P044470	Mrpl50	mitochondrial ribosomal protein L50	NM_001108665	1.37541	0.0044643	0.0365332
A_44_P714446	LOC689574	hypothetical protein LOC689574	NM_001195503	1.3747	2.25237e-05	0.00188516
A_44_P215253	N4bp2l1	NEDD4 binding protein 2-like 1	NM_001035222	1.37338	0.00012495	0.00422982
A_42_P519807	LOC100362814*	hypothetical protein LOC100362814	XM_006234665	1.37095	4.58152e-05	0.00256819
A_44_P242321	Acaa2	acetyl-CoA acyltransferase 2	NM_130433	1.36841	0.00241829	0.0243152
A_64_P160333	Gpr137c	G protein-coupled receptor 137C	NM_001134541	1.36579	0.00420793	0.0350497
A_43_P10133	Spns2	spinster homolog 2	NM_001144991	1.36431	8.23128e-05	0.00339778
A_44_P152177	Spock2	sparc/osteonectin, cwcv and kazal-like domains proteoglycan (testican) 2	XM_006256419	1.36001	0.000123341	0.00424042
A_64_P244845	Tns3*	tensin 3	NM_001170459	1.35752	0.0001737	0.00506737
A_64_P109649	Calcoco2	calcium binding and coiled-coil domain 2	XM_006247243	1.35492	0.000159135	0.00482817
A_64_P139873	Rhbdf2	rhomboid 5 homolog 2 (Drosophila)	NM_001107067	1.34587	0.00460258	0.0372628
A_42_P584734	Gdf10	growth differentiation factor 10	NM_024375	1.34542	0.000418671	0.00854665
A_64_P002422	Gal3st1	galactose-3-O-sulfotransferase 1	NM_001109447	1.34517	0.00151048	0.0179629
A_64_P039978	Rep15	RAB15 effector protein	NM_001109256	1.34092	0.00066117	0.0109542
A_43_P21845	Spata6l	spermatogenesis associated 6-like	NM_001014165	1.34027	9.26192e-05	0.00365537
A_44_P530637	Gmppa	GDP-mannose pyrophosphorylase A	NM_001025056	1.33513	0.0046019	0.0372697
A_64_P091953	Spink4	serine peptidase inhibitor, Kazal type 4	NM_001008871	1.33391	0.00440742	0.0361653
A_43_P12768	Bhlhe40	basic helix-loop-helix family, member e40	NM_053328	1.33332	0.00327342	0.0297352
A_44_P546383	LOC678774	similar to TBC1 domain family member 22A	XM_006226209	1.33327	0.000110421	0.00399424
A_64_P147225	Plagl1	pleiomorphic adenoma gene-like 1	NM_012760	1.33314	3.67198e-05	0.00236409
A_64_P110479	Ddhd2	DDHD domain containing 2	XM_006253339	1.3329	7.07505e-05	0.00317423
A_64_P050650	Sox4	SRY (sex determining region Y)-box 4	NM_001271205	1.33148	0.000569034	0.0100521
A_43_P15275	Ptprj	protein tyrosine phosphatase, receptor type, J	NM_017269	1.33146	0.000123954	0.00422557
A_43_P23152	Rhoh	ras homolog family member H	NM_001013430	1.33141	0.0011568	0.0150875
A_44_P540517	RGD1564664	similar to LOC387763 protein	NM_001110055	1.32978	0.000595107	0.0102588
A_44_P222761	Ccdc171	coiled-coil domain containing 171	XM_342856	1.32888	0.000405598	0.00839273
A_44_P518233	Ddrgk1	DDRGK domain containing 1	NM_001106512	1.32885	0.00240046	0.0242464
A_43_P10424	Dusp3*	dual specificity phosphatase 3	NM_001173376	1.3288	0.000254482	0.00628361
A_64_P119567	Pnpla7	patatin-like phospholipase domain containing 7	NM_144738	1.32552	7.25606e-06	0.00115868
A_44_P668373	Vasn	vasorin	NM_001109382	1.32315	0.00322005	0.0294266
A_64_P114913	Vwf*	von Willebrand factor	NM_053889	1.32283	0.00104047	0.014164
A_64_P148966	RGD1562690	similar to L-lactate dehydrogenase A chain (LDH-A) (LDH muscle subunit) (LDH-M)	XM_003750458	1.3201	0.000162123	0.00487012
A_43_P11702	Acadsb	acyl-CoA dehydrogenase, short/branched chain	NM_013084	1.32008	0.000816943	0.0123161
A_44_P347325	Tspan3	tetraspanin 3	NM_001005547	1.31972	0.00484564	0.0385492
A_64_P072473	Gpr115	G protein-coupled receptor 115	XM_006244640	1.31873	3.27346e-05	0.00226363
A_44_P258912	Aldoa	aldolase A, fructose-bisphosphate	NM_012495	1.31795	0.00638568	0.0462115
A_64_P141549	Kifc3*	kinesin family member C3	NM_001103352	1.3136	5.39374e-05	0.00280336
A_64_P030145	Tmem47	transmembrane protein 47	NM_001109317	1.31047	0.000795963	0.0121584
A_64_P053636	Glra2	glycine receptor, alpha 2	NM_012568	1.30939	0.0012236	0.0157139
A_44_P777424	LOC100362783	Uncharacterized protein C7orf61 homolog	NM_001271236	1.30706	8.73423e-07	0.000642416
A_64_P093189	Col14a1	collagen, type XIV, alpha 1	NM_001130548	1.30524	0.00323247	0.0294957
A_44_P203665	Ccng2*	cyclin G2	NM_001105725	1.30488	0.000676773	0.0110916
A_44_P517591	Eef2k	eukaryotic elongation factor-2 kinase	X96426	1.30456	0.00670415	0.0477614
A_44_P284642	Ccdc104	coiled-coil domain containing 104	NM_001024866	1.30053	0.00247166	0.0246678
A_44_P443479	Mns1	meiosis-specific nuclear structural 1	NM_001007752	1.29995	3.16609e-05	0.002247
A_64_P137858	Krtap3-1	keratin associated protein 3-1	XM_001055567	1.29639	0.000784117	0.0120456
A_64_P148326	LOC685378	similar to developmental pluripotency associated 4 isoform 1	XM_001063552	1.29499	0.00535372	0.0413181
A_64_P111791	LOC499602	hypothetical protein LOC499602	NM_001025039	1.2918	0.00108894	0.0145543
A_44_P423566	Tril*	TLR4 interactor with leucine-rich repeats	NM_001034010	1.28719	0.000145129	0.00461068
A_64_P146203	Mgat4a	mannosyl (alpha-1,3-)-glycoprotein beta-1,4-N-acetylglucosaminyltransferase, isozyme A	NM_001160155	1.28542	3.83557e-05	0.00240561
A_44_P604824	Prss35	protease, serine, 35	NM_001008560	1.28449	0.00587286	0.0435255
A_64_P143355	Slc44a2	solute carrier family 44 (choline transporter), member 2	NM_001134715	1.28371	0.00218302	0.0228192
A_64_P019046	Tspyl1	TSPY-like 1	NM_001013033	1.28117	0.000200284	0.00552421
A_44_P436191	Cdhr2	cadherin-related family member 2	XM_214434	1.28074	0.00334452	0.0301778
A_44_P194803	Baalc	brain and acute leukemia, cytoplasmic	NM_144762	1.28059	0.000162448	0.00486783
A_44_P622645	Zrsr2	zinc finger (CCCH type), RNA binding motif and serine/arginine rich 2	XM_217612	1.27986	0.00165261	0.0189565
A_42_P467994	Slc12a4	solute carrier family 12 (potassium/chloride transporter), member 4	NM_019229	1.27961	0.000158971	0.00483527
A_64_P069394	Styxl1	serine/threonine/tyrosine interacting-like 1	NM_001037788	1.27883	0.00321407	0.0294052
A_42_P614692	Oplah	5-oxoprolinase (ATP-hydrolysing)	NM_053904	1.27529	0.00107384	0.014464
A_44_P536115	Arhgef9*	Cdc42 guanine nucleotide exchange factor (GEF) 9	NM_023957	1.27256	1.73596e-05	0.00164591
A_64_P066505	Esrp1	epithelial splicing regulatory protein 1	NM_001127564	1.27112	0.00544377	0.0416817
A_42_P794120	Stra6	stimulated by retinoic acid 6	NM_001029924	1.27011	0.0063686	0.0461016
A_64_P051346	Pex19	peroxisomal biogenesis factor 19	NM_001134777	1.26789	0.000140069	0.00455121
A_64_P071585	Fkbp7	FK506 binding protein 7	NM_001106485	1.26564	0.000778566	0.0119831
A_64_P147878	Hs3st6	heparan sulfate (glucosamine) 3-O-sulfotransferase 6	NM_001109450	1.26553	0.00415522	0.0347418
A_64_P043897	Bcas3	breast carcinoma amplified sequence 3	NM_001173430	1.26299	0.00402832	0.0341514
A_42_P513050	Papss2*	3'-phosphoadenosine 5'-phosphosulfate synthase 2	NM_001106375	1.26242	0.000268301	0.00651873
A_43_P16664	RGD1311899	similar to RIKEN cDNA 2210016L21 gene	NM_001009630	1.25793	0.00370055	0.0323209
A_44_P245845	RGD1563302	RGD1563302	NM_001162899	1.25696	0.00209054	0.0221
A_64_P093483	Cym	chymosin	NM_020091	1.25658	0.00166037	0.0190007
A_42_P763424	Atp11a	ATPase, class VI, type 11A	NM_001107324	1.2559	0.000367264	0.0079027
A_44_P333209	Rnf113a1	ring finger protein 113A1	NM_001014791	1.25401	0.0066715	0.0476126
A_64_P086073	Tet1	tet methylcytosine dioxygenase 1	XM_006256398	1.25204	0.00125668	0.0159948
A_64_P056122	LOC307263	similar to Glyceraldehyde-3-phosphate dehydrogenase (GAPDH)	XR_146400	1.24557	0.00103992	0.0141723
A_64_P161808	Extl3	exostosin-like glycosyltransferase 3	NM_020097	1.24429	0.00114146	0.0149678
A_43_P13420	Spon1	spondin 1, extracellular matrix protein	NM_172067	1.24138	0.000116484	0.00411543
A_64_P098658	Farp2*	FERM, RhoGEF and pleckstrin domain protein 2	NM_001108233	1.23755	0.000318351	0.00727592
A_64_P068152	Smad6	SMAD family member 6	XM_006243241	1.23695	8.23131e-05	0.00339203
A_64_P082106	Trappc9	trafficking protein particle complex 9	NM_001034156	1.23683	0.000251918	0.0062585
A_64_P088247	Prrt1	proline-rich transmembrane protein 1	NM_001032285	1.23558	8.80187e-05	0.0035138
A_44_P700360	Rab9b*	RAB9B, member RAS oncogene family	NM_001109018	1.23465	6.16106e-06	0.00111598
A_64_P026828	Abhd14a	abhydrolase domain containing 14A	NM_001009670	1.23285	7.16555e-05	0.00320299
A_64_P074451	Tcfl5	transcription factor-like 5 (basic helix-loop-helix)	XM_006224779	1.23197	0.00236844	0.024043
A_64_P036553	Rdh16	retinol dehydrogenase 16 (all-trans)	NM_199208	1.23162	0.000349552	0.00765044
A_64_P048516	Kctd8	potassium channel tetramerization domain containing 8	NM_001100172	1.22987	0.00409958	0.0344905
A_64_P151679	RGD1562874	similar to hypothetical protein DKFZp434E1818.1 - human (fragment)	XM_345327	1.22963	0.00546542	0.041716
A_64_P087663	Pcolce	procollagen C-endopeptidase enhancer	NM_019237	1.22702	0.000707115	0.0113064
A_44_P296155	RT1-A2	RT1 class Ia, locus A2	NM_001008829	1.22538	0.00583205	0.0433422
A_64_P132327	Dnase1	deoxyribonuclease I	NM_013097	1.2223	0.00342182	0.0306813
A_44_P1034541	Pim3	pim-3 oncogene	NM_022602	1.21806	0.000115723	0.00410047
A_64_P073584	Fam19a5	family with sequence similarity 19 (chemokine (C-C motif)-like), member A5	XM_006242174	1.21645	8.50284e-05	0.00346277
A_64_P127251	Mageb6	melanoma antigen family B, 6	XM_001063539	1.21559	0.000927969	0.0133276
A_44_P410192	Dtd1	D-tyrosyl-tRNA deacylase 1	NM_001108594	1.21459	0.00397394	0.0338084
A_64_P082341	Slc5a3	solute carrier family 5 (sodium/myo-inositol cotransporter), member 3	NM_053715	1.21415	3.12643e-05	0.00223849
A_64_P168845	Dock7*	dedicator of cytokinesis 7	NM_001191574	1.21315	2.21989e-05	0.00188395
A_64_P077152	Tas2r116	taste receptor, type 2, member 116	NM_001166679	1.21016	0.000271432	0.0065424
A_64_P142470	Akap17b	A kinase (PRKA) anchor protein 17B	XM_002730183	1.20774	0.000656077	0.0108921
A_64_P101336	Rfx5	regulatory factor X, 5 (influences HLA class II expression)	NM_001107694	1.20749	1.39121e-05	0.00151423
A_64_P047097	Ptprn2	protein tyrosine phosphatase, receptor type, N polypeptide 2	NM_031600	1.20749	0.00155167	0.0182119
A_44_P123381	Prkg2	protein kinase, cGMP-dependent, type II	NM_013012	1.20509	0.00100438	0.0139145
A_64_P001774	Fads6	fatty acid desaturase 6	NM_001107064	1.20433	0.00528068	0.0409628
A_64_P028140	Plekhb1	pleckstrin homology domain containing, family B (evectins) member 1	NM_172033	1.20418	0.00074331	0.0116248
A_64_P049781	Slc2a12*	solute carrier family 2 (facilitated glucose transporter), member 12	NM_001107451	0.943771	0.00133471	0.0165793
A_64_P118647	LOC685560	similar to monoacylglycerol O-acyltransferase 2	XM_003752601	1.20182	0.00106223	0.0143635
A_44_P486624	Plekha6	pleckstrin homology domain containing, family A member 6	XM_341118	1.19909	0.000202943	0.00555963
A_44_P450518	Rangrf	RAN guanine nucleotide release factor	NM_001105790	1.1983	0.00473179	0.0380046
A_42_P806899	Kdm6b	lysine (K)-specific demethylase 6B	NM_001108829	1.19359	0.00423689	0.0352305
A_44_P488475	Iqsec1	IQ motif and Sec7 domain 1	XM_006224989	1.19286	8.09598e-05	0.00337059
A_64_P042041	Spire1	spire-type actin nucleation factor 1	NM_001107381	1.18835	0.000529826	0.00966912
A_64_P085772	Ankrd50	ankyrin repeat domain 50	NM_001191606	1.18777	0.00647265	0.0467294
A_64_P051430	Gpx2	glutathione peroxidase 2	NM_183403	1.18679	0.00558726	0.0422211
A_42_P625531	Extl1	exostosin-like glycosyltransferase 1	NM_001107985	1.18626	4.96256e-06	0.00107546
A_64_P065676	Hipk2	homeodomain interacting protein kinase 2	NM_001108622	1.18485	0.000175231	0.0051059
A_64_P001364	Prickle1	prickle homolog 1 (Drosophila)	NM_199396	1.18399	0.000194555	0.00544036
A_64_P149182	Sash1	SAM and SH3 domain containing 1	XM_003753129	1.18395	9.68896e-06	0.0013138
A_64_P127823	Ggct	gamma-glutamyl cyclotransferase		1.18365	0.00579375	0.0431368
A_64_P064371	Spata2L	spermatogenesis associated 2-like	NM_001109133	1.181	2.01543e-06	0.000801942
A_64_P003209	Asb13	ankyrin repeat and SOCS box-containing 13	NM_001108420	1.17961	0.00674804	0.0479755
A_64_P081078	Gls2	glutaminase 2 (liver, mitochondrial)	NM_001270787	1.17873	0.000404809	0.00838356
A_64_P009633	Tmprss7	transmembrane protease, serine 7	NM_001105882	1.17862	0.0018602	0.020458
A_64_P240297	LOC100125365	uncharacterized LOC100125365	BC085939	1.17568	4.15919e-05	0.00246826
A_44_P342245	Kdm5b	lysine (K)-specific demethylase 5B	NM_001107177	1.17139	2.61715e-06	0.000794045
A_64_P158384	Fam227b	family with sequence similarity 227, member B	NM_001013920	1.17072	0.00126376	0.0160681
A_64_P088433	Hdac9	histone deacetylase 9	NM_001200045	1.17008	0.00292888	0.0275756
A_43_P21938	Ulk2	unc-51 like autophagy activating kinase 2	NM_001191645	1.16733	0.000455942	0.0089247
A_64_P045007	Schip1	schwannomin interacting protein 1	NM_001100666	1.16698	0.00059612	0.010269
A_44_P451638	Ppp1r9a	protein phosphatase 1, regulatory subunit 9A	NM_053473	1.16625	0.00697043	0.0491107
A_64_P105455	LOC685513	similar to Guanine nucleotide-binding protein G(I)/G(S)/G(O) gamma-12 subunit precursor	XM_001064100	1.16582	0.000324522	0.00732044
A_64_P007308	Tas2r102	taste receptor, type 2, member 102	XM_006225151	1.16571	0.00615491	0.0450519
A_64_P098698	Nkpd1	NTPase, KAP family P-loop domain containing 1	XM_001057808	1.16438	0.00102116	0.0140348
A_44_P323360	Ank3	ankyrin 3, node of Ranvier (ankyrin G)	NM_001033984	1.16316	4.55567e-05	0.00256555
A_44_P480801	Aldoart2	aldolase 1 A retrogene 2	NM_001013943	1.15969	0.000707714	0.0113085
A_64_P136394	Col20a1	collagen, type XX, alpha 1	XM_006224768	1.15919	0.00559276	0.0422494
A_64_P058236	Tanc2	tetratricopeptide repeat, ankyrin repeat and coiled-coil containing 2	NM_001191653	1.15918	0.00276603	0.0265784
A_64_P014717	Mllt11	myeloid/lymphoid or mixed-lineage leukemia (trithorax homolog, Drosophila); translocated to, 11	NM_001013912	1.1543	0.000101385	0.00380344
A_43_P17493	Ikbip	IKBKB interacting protein	XM_006241250	1.15219	0.00159226	0.018527
A_43_P17958	Atg10*	autophagy related 10	NM_001109505	1.15083	0.000555025	0.00994946
A_64_P008406	Cx3cr1	chemokine (C-X3-C motif) receptor 1	NM_133534	1.14531	0.00280639	0.026807
A_64_P011089	Pnpo	pyridoxamine 5'-phosphate oxidase	NM_022601	1.1437	0.00177262	0.0198363
A_42_P603213	Elfn2-ps1	extracellular leucine-rich repeat and fibronectin type III domain containing 2, pseudogene 1	XM_006242041	1.14326	0.00253973	0.0250586
A_44_P483728	Rps6ka1	ribosomal protein S6 kinase polypeptide 1	NM_031107	1.14318	0.00106033	0.0143457
A_44_P1050444	Atp5s	ATP synthase, H+ transporting, mitochondrial Fo complex, subunit s (factor B)	NM_001007749	1.14231	0.00108126	0.0144916
A_64_P035192	Kif26a	kinesin family member 26A	NM_001170348	1.1416	0.000697049	0.0112642
A_64_P016403	Ldha	lactate dehydrogenase A	NM_017025	1.14038	0.000366893	0.0079017
A_64_P065611	Khdrbs3	KH domain containing, RNA binding, signal transduction associated 3	NM_022249	1.13944	2.02903e-06	0.000794332
A_44_P485337	Def6	differentially expressed in FDCP 6 homolog (mouse)	NM_001191717	1.13907	0.00152733	0.0180484
A_44_P454065	Jag1	jagged 1	NM_019147	1.13652	0.000501027	0.00942708
A_64_P020441	Klhl31	kelch-like family member 31	NM_001108170	1.1356	0.000104581	0.00388135
A_44_P974618	Fam78a	family with sequence similarity 78, member A	XM_001079857	1.13426	0.00115494	0.0150714
A_64_P020269	Hist1h2bh	histone cluster 1, H2bh	NM_001107352	1.13388	0.000172055	0.00504361
A_64_P005341	Chd3	chromodomain helicase DNA binding protein 3	XM_006246874	1.1325	0.00703792	0.0493997
A_64_P138127	LOC367516	hypothetical LOC367516	XM_346187	1.13168	0.00577525	0.0431579
A_64_P166406	Capn1	calpain 1, (mu/I) large subunit	NM_019152	1.13154	0.00196906	0.0212225
A_64_P043101	Dnhd1-ps1*	dynein heavy chain domain 1, pseudogene 1	XM_006223445	1.13085	0.000567995	0.0100411
A_64_P018582	Pura	purine rich element binding protein A	XM_006222540	1.12947	0.0010049	0.0139138
A_43_P11537	Rbp1	retinol binding protein 1, cellular	NM_012733	1.12862	0.00664702	0.0475218
A_64_P077242	LOC102557467	uncharacterized LOC102557467	XM_006227147	1.12564	0.000191466	0.00541009
A_64_P133172	Sema5b	sema domain, seven thrombospondin repeats (type 1 and type 1-like), transmembrane domain (TM) and short cytoplasmic domain, (semaphorin) 5B	NM_001107091	1.12538	0.00230457	0.0236719
A_64_P112141	Ptpn13	protein tyrosine phosphatase, non-receptor type 13	NM_001100789	1.12031	0.000613045	0.0104714
A_44_P620895	LOC500124	similar to RIKEN cDNA 4921507P07	NM_001024329	1.11915	0.000189697	0.00537888
A_64_P025633	Tmem150a	transmembrane protein 150A	NM_139107	1.11887	0.00281404	0.0268484
A_64_P137214	Grk4*	G protein-coupled receptor kinase 4	NM_022928	1.11708	0.000196152	0.00546613
A_64_P091008	RGD1306271	similar to KIAA1549 protein	XM_006236341	1.11328	0.00347685	0.0310257
A_64_P069646	Nacc2	NACC family member 2, BEN and BTB (POZ) domain containing	NM_001100533	1.11299	0.00126835	0.0160843
A_64_P081183	Yipf1	Yip1 domain family, member 1	NM_199383	1.11203	0.00173108	0.0195155
A_64_P008141	RGD1560273	RGD1560273	BC167759	1.10873	0.000256548	0.00632177
A_64_P043021	Il17d	interleukin 17D	XM_006252088	1.10831	4.49217e-06	0.00103842
A_44_P436597	Mettl23	methyltransferase like 23	NM_001008283	1.10819	1.18463e-06	0.000653486
A_64_P137828	Stambp	Stam binding protein	NM_138531	1.1062	0.00117064	0.0152435
A_44_P518259	Wwp2	WW domain containing E3 ubiquitin protein ligase 2	NM_001106184	1.10529	0.000379942	0.00803306
A_44_P525486	Plxnb3	plexin B3	NM_001135878	1.10442	8.85016e-05	0.00352727
A_43_P12172	Lgmn	legumain	NM_022226	1.10364	0.00127728	0.0161218
A_64_P069033	LOC298795	similar to 14-3-3 protein sigma	NM_001013941	1.10147	0.00150547	0.0179298
A_64_P160814	Kctd11	potassium channel tetramerization domain containing 11	NM_001108831	1.10063	0.00122745	0.015755
A_44_P226928	Pdzd2	PDZ domain containing 2	NM_022940	1.09918	0.000997828	0.0138872
A_64_P029335	Acaa1b*	acetyl-Coenzyme A acyltransferase 1B	NM_001040019	1.099	0.00014255	0.0045646
A_64_P138560	Narf*	nuclear prelamin A recognition factor	NM_001039207	1.09857	0.000374461	0.0080008
A_43_P13176	Agpat4	1-acylglycerol-3-phosphate O-acyltransferase 4	NM_133406	1.09386	2.05586e-05	0.00179496
A_64_P155895	Thnsl2	threonine synthase-like 2 (S. cerevisiae)	NM_001009658	1.09364	0.000473095	0.00913521
A_44_P276607	RGD1307439	similar to hypothetical protein MGC35138	NM_001127540	1.09286	0.00379925	0.0329106
A_64_P132601	Ssh1	slingshot protein phosphatase 1	XM_006249512	1.08966	0.000572585	0.0100782
A_44_P503669	Zbed5	zinc finger, BED-type containing 5	NM_001105924	1.08931	3.4339e-05	0.00233466
A_43_P11146	Lyplal1	lysophospholipase-like 1	NM_001105986	1.08904	0.000893013	0.0130103
A_64_P055930	Tmbim1	transmembrane BAX inhibitor motif containing 1	NM_001007713	1.08874	5.78443e-05	0.00288888
A_64_P069051	P2ry1	purinergic receptor P2Y, G-protein coupled, 1	NM_012800	1.08728	0.00027391	0.00656303
A_64_P034451	Zfp185	zinc finger protein 185	XM_006223376	1.08533	0.0022495	0.0232637
A_44_P452163	Kcnj3	potassium inwardly-rectifying channel, subfamily J, member 3	NM_031610	1.08396	0.00392203	0.0335668
A_64_P005586	Mcart1l	mitochondrial carrier triple repeat 1-like	NM_001127602	1.08354	0.000810742	0.0122836
A_44_P278509	Atat1	alpha tubulin acetyltransferase 1	NM_212498	1.08159	0.000322384	0.00730617
A_42_P638181	Serinc5	serine incorporator 5	NM_133395	1.08119	3.42085e-05	0.00233233
A_64_P104850	Lyrm2	LYR motif containing 2	NM_001126096	1.08016	0.00194746	0.0210645
A_64_P065922	Tpi1*	triosephosphate isomerase 1	NM_022922	1.07633	0.000408386	0.00840742
A_64_P150509	Ccr10	chemokine (C-C motif) receptor 10	NM_001108836	1.07503	0.00320542	0.0293814
A_44_P1037041	Map3k6	mitogen-activated protein kinase kinase kinase 6	NM_001107909	1.07463	3.197e-05	0.0022492
A_64_P151076	Cul9	cullin 9	NM_001191582	1.07463	0.000351109	0.00766377
A_64_P041536	Rassf2	Ras association (RalGDS/AF-6) domain family member 2	NM_001037096	1.07449	0.00361442	0.0318552
A_64_P061640	Smim14	small integral membrane protein 14	NM_001037792	1.07312	0.000531689	0.00968129
A_64_P087380	Efna3	ephrin A3	XM_001072657	1.0719	0.0046973	0.0378278
A_64_P114475	Frrs1l	ferric-chelate reductase 1-like	XM_345535	1.07071	3.75546e-05	0.00239875
A_44_P313542	Sgk1	serum/glucocorticoid regulated kinase 1	NM_019232	1.0705	0.000472085	0.00913024
A_42_P664259	Abca2	ATP-binding cassette, subfamily A (ABC1), member 2	NM_024396	1.07012	0.000323914	0.00732715
A_64_P078006	Kdm5a	lysine (K)-specific demethylase 5A	NM_001277177	1.06964	0.00611798	0.0448627
A_44_P998015	Cdc42ep3	CDC42 effector protein (Rho GTPase binding) 3	NM_001048044	1.06929	0.000161648	0.00487393
A_64_P054153	Nudt6	nudix (nucleoside diphosphate linked moiety X)-type motif 6	NM_181363	1.0682	0.00349836	0.0311262
A_44_P184817	Selenbp1	selenium binding protein 1	NM_080892	1.06808	5.43303e-07	0.000507194
A_42_P842823	Reep6	receptor accessory protein 6	NM_001013218	1.06638	3.8035e-06	0.000951736
A_43_P11432	Acaa1a*	acetyl-CoA acyltransferase 1	NM_012489	1.06074	0.0011744	0.0152597
A_64_P037813	Lsamp	limbic system-associated membrane protein	NM_017242	1.06006	0.000134691	0.00442385
A_42_P495923	Tmem205	transmembrane protein 205	NM_001106804	1.05978	0.00578795	0.0431863
A_44_P314386	Vps13b	vacuolar protein sorting 13 homolog B (yeast)	NM_001134886	1.05626	0.00154014	0.0181468
A_64_P121608	Tmem143	transmembrane protein 143	NM_001107513	1.05493	0.00472288	0.0379708
A_64_P054881	Fam195a*	family with sequence similarity 195, member A	NM_001109475	1.05475	0.00529429	0.0410029
A_64_P382253	Brwd3**	bromodomain and WD repeat domain containing 3	XM_006227425	1.054	0.00167134	0.0191172
A_44_P1022237	Rab26	RAB26, member RAS oncogene family	NM_133580	1.0521	1.9881e-05	0.00174838
A_64_P025615	Pex11g	peroxisomal biogenesis factor 11 gamma	NM_001105902	1.05063	0.00313927	0.028961
A_43_P22744	Adcy9	adenylate cyclase 9	NM_001106980	1.05044	9.8858e-05	0.00374919
A_42_P637189	Apln	apelin	NM_031612	1.05013	0.000294103	0.00688377
A_64_P152825	Cav2	caveolin 2	NM_131914	1.04898	0.000145489	0.00461006
A_44_P389178	Efcab4a	EF-hand calcium binding domain 4A	NM_001127541	1.04762	0.000489537	0.00927559
A_64_P124070	Steap4	STEAP family member 4	AY325154	1.04214	0.00273814	0.0263836
A_42_P524633	Fam134b	family with sequence similarity 134, member B	NM_001034912	1.04198	0.000321756	0.00730557
A_44_P653647	Tmem117	transmembrane protein 117	NM_001271239	1.04051	4.76101e-06	0.00107999
A_44_P292980	Slitrk1	SLIT and NTRK-like family, member 1	NM_001107283	1.03936	0.00674237	0.0479633
A_44_P251212	Pfkm	phosphofructokinase, muscle	NM_031715	1.03934	0.000165009	0.00492026
A_64_P131199	Emid1*	EMI domain containing 1	NM_001109467	1.03831	0.000164181	0.00490765
A_64_P132422	Sema3d	sema domain, immunoglobulin domain (Ig), short basic domain, secreted, (semaphorin) 3D	NM_001104633	1.03822	0.000834168	0.0124597
A_44_P990769	Slc35a2	solute carrier family 35 (UDP-galactose transporter), member A2	NM_001127642	1.038	0.000101611	0.00380601
A_64_P048004	Bfsp2	beaded filament structural protein 2, phakinin	NM_001277434	1.03661	0.0050674	0.0398045
A_64_P064088	Hdhd2	haloacid dehalogenase-like hydrolase domain containing 2	NM_001014151	1.03646	0.00371833	0.0324295
A_44_P956951	Atg13	autophagy related 13	FQ217242	1.03577	8.05271e-05	0.00336412
A_42_P585328	Xrcc1	X-ray repair complementing defective repair in Chinese hamster cells 1	NM_053435	1.03523	5.628e-06	0.0011197
A_44_P546180	Cdc40	cell division cycle 40	NM_001108538	1.03119	0.00316959	0.02913
A_44_P422523	Faim2	Fas apoptotic inhibitory molecule 2	NM_144756	1.02877	0.00296605	0.0278176
A_44_P357089	Fbxl20	F-box and leucine-rich repeat protein 20	NM_022272	1.02679	5.6414e-05	0.00285862
A_64_P064709	Znrd1as1	ZNRD1 antisense RNA 1	NM_001166303	1.02446	0.000563284	0.0100088
A_43_P11975	Tsx	testis specific X-linked gene	NM_019203	1.02365	0.00231067	0.0237144
A_44_P1042473	Lgals3bp	lectin, galactoside-binding, soluble, 3 binding protein	NM_139096	1.02216	0.00130431	0.0163103
A_42_P794748	Acad11	acyl-CoA dehydrogenase family, member 11	NM_001108181	1.02164	0.000848168	0.0125682
A_44_P596424	Adamtsl1	ADAMTS-like 1	XM_006225382	1.02031	0.00100236	0.0139104
A_44_P478284	Dbndd1	dysbindin (dystrobrevin binding protein 1) domain containing 1	NM_001014156	1.01437	0.00101702	0.0140097
A_44_P350074	Mbnl2	muscleblind-like splicing regulator 2	NM_001111064	1.01285	0.00107146	0.0144721
A_42_P641962	Pcsk6	proprotein convertase subtilisin/kexin type 6	NM_012999	1.01283	0.00022545	0.00592862
A_64_P006354	Sfn	stratifin	XM_001065560	1.01256	0.00264714	0.0257831
A_64_P005754	Cav1	caveolin 1, caveolae protein	NM_031556	1.01224	0.00236729	0.0240414
A_44_P542910	Golga7	golgin A7	NM_001007731	1.01119	0.00547364	0.0417524
A_44_P746666	Zfp667	zinc finger protein 667	NM_001008557	1.01108	0.00501387	0.0395247
A_44_P541020	B3galt4	UDP-Gal:betaGlcNAc beta 1,3-galactosyltransferase, polypeptide 4	NM_133553	1.00894	0.00255031	0.0251324
A_43_P17055	Aatk	apoptosis-associated tyrosine kinase	NM_001168703	1.00852	0.00179201	0.019998
A_64_P029062	Clybl	citrate lyase beta like	NM_001100685	1.00843	7.30576e-05	0.00321242
A_64_P055231	Leprel2	leprecan-like 2	NM_001106620	1.00814	0.000326356	0.00735499
A_43_P16965	Saysd1	SAYSVFN motif domain containing 1	XR_146612	1.00785	0.000919982	0.0132521
A_43_P20107	Rfx3	regulatory factor X, 3 (influences HLA class II expression)	NM_001012172	1.00749	0.000170952	0.00502342
A_64_P144153	Klhl35	kelch-like family member 35	XM_006229819	1.00657	0.00592887	0.0438335
A_42_P753675	Arhgdig	Rho GDP dissociation inhibitor (GDI) gamma	NM_001108269	1.00579	9.58136e-05	0.003715
A_64_P023427	Sdk2	sidekick cell adhesion molecule 2	NM_001108303	1.0053	0.00209321	0.022109
A_64_P065507	Elf1*	E74-like factor 1	NM_053520	1.00437	0.000858834	0.0126721
A_44_P351982	Dnase1l1	deoxyribonuclease 1-like 1	NM_001014223	1.00343	0.000729067	0.0115058
A_64_P045260	Mrpl36	mitochondrial ribosomal protein L36	NM_001108879	1.00283	0.000318609	0.00727495
A_64_P146532	Fbxo25	F-box protein 25	NM_001014239	1.00283	0.000667069	0.0110294
A_64_P061797	Maob	monoamine oxidase B	NM_013198	1.00273	0.00324941	0.0295946
A_64_P051034	Dynlt3	dynein light chain Tctex-type 3	NM_001013228	1.00212	0.00200211	0.021417
A_64_P178339	Trip11	thyroid hormone receptor interactor 11	NM_001191772	0.999224	0.00694292	0.0490022
A_64_P162810	RGD1310110	similar to 3632451O06Rik protein	NM_001108374	0.999132	9.84723e-05	0.00374041
A_43_P16761	Urm1	ubiquitin related modifier 1	NM_001137562	0.997017	0.00404699	0.0342021
A_43_P10292	St6galnac4	ST6 (alpha-N-acetyl-neuraminyl-2,3-beta-galactosyl-1,3)-N-acetylgalactosaminide alpha-2,6-sialyltransferase 4	XM_001080040	0.996061	0.00231428	0.0237314
A_64_P053531	RGD1310819	similar to putative protein (5S487)	XM_006226805	0.995684	0.0025946	0.0254141
A_64_P017761	Morn1	MORN repeat containing 1	NM_001005544	0.991855	0.00015373	0.00474725
A_64_P069086	Dpp8	dipeptidylpeptidase 8	NM_001108159	0.991651	0.00072088	0.0114286
A_42_P723173	Id1	inhibitor of DNA binding 1	NM_012797	0.991537	0.00174571	0.0196075
A_64_P021686	Epor	erythropoietin receptor	NM_017002	0.991442	0.00110775	0.0147328
A_64_P165005	Fzd8	frizzled family receptor 8	NM_001044251	0.990814	0.000328415	0.00737399
A_64_P067065	Cd207	CD207 molecule, langerin	XM_002726425	0.985049	0.00107975	0.0144874
A_64_P109497	Nr1i3	nuclear receptor subfamily 1, group I, member 3	NM_001270838	0.983673	0.00126836	0.016076
A_44_P622243	Sema6d*	sema domain, transmembrane domain (TM), and cytoplasmic domain, (semaphorin) 6D	NM_001107768	0.98324	0.000461593	0.00900625
A_64_P013609	Jhdm1d	jumonji C domain containing histone demethylase 1	XM_006236360	0.982396	0.00572364	0.0429308
A_44_P107372	RT1-CE2	RT1 class I, locus CE2	NM_001008840	0.980082	0.0035139	0.0312415
A_44_P1005031	Fbxo7	F-box protein 7	NM_001012222	0.976169	0.00099324	0.0138472
A_64_P072227	Arrdc2	arrestin domain containing 2	NM_001107303	0.975584	0.00697455	0.0491255
A_64_P149172	Abr	active BCR-related	NM_001105814	0.975271	3.48668e-05	0.00232497
A_64_P115035	Srgap3	SLIT-ROBO Rho GTPase activating protein 3	XM_006237047	0.974951	0.00257071	0.0252822
A_44_P558411	Scrg1	stimulator of chondrogenesis 1	NM_033499	0.974673	0.00187364	0.0205592
A_64_P109603	Cflar	CASP8 and FADD-like apoptosis regulator	BC089781	0.974399	0.00104779	0.0142396
A_44_P192543	Fkbp11	FK506 binding protein 11	NM_001013105	0.973388	8.40041e-05	0.00343257
A_64_P050727	Serf1*	small EDRK-rich factor 1	XM_001070716	0.973302	0.00075454	0.0117549
A_42_P597308	N6amt2	N-6 adenine-specific DNA methyltransferase 2 (putative)	NM_001134990	0.972844	1.49464e-05	0.00154374
A_43_P10935	RGD1562339*	RGD1562339	XM_579785	0.972106	0.000957122	0.0135776
A_64_P087238	Harbi1	harbinger transposase derived 1	NM_001113793	0.970886	0.000972077	0.0136858
A_42_P535743	Galnt11	UDP-N-acetyl-alpha-D-galactosamine:polypeptide N-acetylgalactosaminyltransferase 11 (GalNAc-T11)	NM_199393	0.970812	0.000846479	0.0125585
A_44_P1045950	Pcsk1n	proprotein convertase subtilisin/kexin type 1 inhibitor	NM_019279	0.969626	6.75857e-05	0.00311279
A_42_P459431	Bphl	biphenyl hydrolase-like (serine hydrolase)	NM_001037206	0.969272	0.000184081	0.00528133
A_44_P220888	Calr3	calreticulin 3	NM_001012212	0.969164	0.000241345	0.00610201
A_64_P129925	Serpini1*	serpin peptidase inhibitor, clade I (neuroserpin), member 1	NM_053779	0.96796	2.86721e-05	0.00215458
A_42_P753198	Rnf5	ring finger protein 5, E3 ubiquitin protein ligase	NM_001109025	0.967421	0.00597738	0.0441116
A_42_P667100	Fggy	FGGY carbohydrate kinase domain containing	NM_001013932	0.966941	0.000805778	0.0122543
A_43_P19520	Tmem80	transmembrane protein 80	NR_045203	0.966095	0.0071004	0.0496803
A_43_P15933	Chrm4	cholinergic receptor, muscarinic 4	NM_031547	0.966038	1.07877e-06	0.000638631
A_64_P012364	RGD1562508	similar to hypothetical protein 4930474N05	XM_006252783	0.965339	0.0014477	0.0174732
A_64_P043289	Peli2	pellino E3 ubiquitin protein ligase family member 2	NM_001107259	0.964854	5.871e-05	0.0029201
A_44_P1031109	Npdc1	neural proliferation, differentiation and control, 1	NM_001004231	0.964308	0.000117291	0.00411995
A_42_P513145	Flnb	filamin B, beta	NM_001107288	0.963727	0.000695062	0.0112621
A_64_P087089	Kdm4b	lysine (K)-specific demethylase 4B	NM_001044236	0.962574	6.09979e-06	0.00112162
A_64_P112181	RGD1562660	RGD1562660	XM_006222686	0.962087	0.0012493	0.0159427
A_64_P035238	LOC102551188	reticulocyte-binding protein 3-like	XM_006255344	0.961778	0.000673421	0.011074
A_64_P143971	Pigh*	phosphatidylinositol glycan anchor biosynthesis, class H	NM_001108714	0.961393	0.000680232	0.0111033
A_42_P792382	Psme2	proteasome (prosome, macropain) activator subunit 2	NM_017257	0.95856	0.00712045	0.0497918
A_42_P833096	Kcnj16	potassium inwardly-rectifying channel, subfamily J, member 16	NM_053314	0.957119	0.00232559	0.023787
A_42_P535152	LOC684122	similar to development and differentiation enhancing factor-like 1	XM_001069024	0.957094	4.18087e-05	0.00247508
A_44_P295118	Fam53a	family with sequence similarity 53, member A	NM_001107228	0.956436	0.00362586	0.0319096
A_44_P103082	Tspyl2	TSPY-like 2	NM_001191618	0.956378	4.31181e-05	0.00249181
A_42_P543004	Socs2	suppressor of cytokine signaling 2	NM_058208	0.95603	1.82332e-05	0.00168914
A_44_P637087	Fam178b	family with sequence similarity 178, member B	NM_001122658	0.95595	0.00558212	0.0422216
A_44_P290591	Pvrl2	poliovirus receptor-related 2	NM_001012064	0.955145	0.00134458	0.0166084
A_64_P065190	Cryl1	crystallin, lambda 1	NM_175757	0.954861	0.000319302	0.00727026
A_42_P513461	Armc10	armadillo repeat containing 10	NM_001106576	0.954262	0.00309124	0.028594
A_64_P312700	Arhgef7	Rho guanine nucleotide exchange factor (GEF) 7	NM_053740	0.952984	0.00221528	0.0230177
A_42_P687819	Atoh8*	atonal homolog 8 (Drosophila)	NM_001109241	0.95165	7.06602e-05	0.00317605
A_64_P125953	Snx20	sorting nexin 20	NM_001024999	0.951278	0.00552242	0.0419531
A_64_P137352	Atmin*	ATM interactor	NM_001191786	0.950364	0.000372743	0.00797112
A_64_P000141	Tnfrsf19	tumor necrosis factor receptor superfamily, member 19	NM_001044229	0.950027	0.000402123	0.00836361
A_64_P160613	Elac1	elaC ribonuclease Z 1	NM_001107406	0.949951	0.000502638	0.00944275
A_64_P119134	Smtnl2	smoothelin-like 2	NM_001190998	0.949633	0.000211226	0.00565881
A_64_P127953	LOC100362981	LRRGT00010-like	NM_001245924	0.947788	0.00202194	0.0216006
A_64_P010234	Gys1	glycogen synthase 1, muscle	NM_001109615	0.946678	0.000960959	0.0136082
A_64_P137436	LOC688286	similar to threonine aldolase 1	XM_006220952	0.946312	0.000411439	0.00844876
A_44_P532297	Ndufaf6	NADH dehydrogenase (ubiquinone) complex I, assembly factor 6	NM_001276441	0.94622	0.000849267	0.0125768
A_64_P115121	Cox14	cytochrome c oxidase assembly protein 14	XM_001060794	0.9443	0.0051676	0.0403305
A_42_P724510	Epdr1	ependymin related 1	NM_001007625	0.944199	0.000215597	0.00574421
A_44_P997962	Fam98c	family with sequence similarity 98, member C	NM_001198584	0.943049	0.00559539	0.0422562
A_64_P004096	Fbxl18	F-box and leucine-rich repeat protein 18	XM_006248905	0.941258	0.00604305	0.044461
A_64_P010353	Micb	MHC class I polypeptide-related sequence B	NM_001017468	0.939664	0.00124824	0.0159375
A_64_P155012	Wnk4	WNK lysine deficient protein kinase 4	NM_175579	0.939476	0.000131247	0.00434008
A_64_P103808	Dscr3	Down syndrome critical region gene 3	NM_001108316	0.938817	0.000525929	0.00964879
A_64_P093522	Dtna	dystrobrevin, alpha	XM_006222517	0.93782	0.000785542	0.0120599
A_64_P000949	Ccdc13	coiled-coil domain containing 13	XM_006244177	0.93753	0.00287531	0.0272722
A_64_P140836	Gbas	glioblastoma amplified sequence	NM_001017486	0.935734	0.000217079	0.0057647
A_44_P1007110	Svip	small VCP/p97-interacting protein	NM_001271084	0.934416	0.00699526	0.0491857
A_44_P326183	RGD1308706	similar to RIKEN cDNA 4921524J17	NM_001134421	0.932477	5.35851e-05	0.00279703
A_42_P545059	Zfp532	zinc finger protein 532	NM_001107382	0.929692	2.23896e-06	0.000811104
A_64_P140318	LOC102557423	uncharacterized LOC102557423	XM_006227122	0.929656	0.0058895	0.0435823
A_44_P282605	Ezh1	enhancer of zeste homolog 1 (Drosophila)	NM_001107051	0.92738	0.000111569	0.00401187
A_42_P729012	Cercam	cerebral endothelial cell adhesion molecule	NM_001011962	0.925247	0.000864443	0.0127317
A_42_P482623	Dstyk	dual serine/threonine and tyrosine protein kinase	NM_199463	0.924777	6.66669e-05	0.00310583
A_43_P11558	Apod	apolipoprotein D	NM_012777	0.924733	4.00074e-06	0.00097106
A_64_P332963	Chd2	chromodomain helicase DNA binding protein 2	NM_001107523	0.921734	0.00594907	0.0439561
A_42_P469969	Igsf10	immunoglobulin superfamily, member 10	NM_198768	0.919959	0.00330744	0.0299322
A_44_P206091	Mrp63	mitochondrial ribosomal protein 63	NM_001109649	0.919787	0.0048373	0.0385459
A_64_P059545	Mlycd	malonyl-CoA decarboxylase	NM_053477	0.91909	0.000704289	0.0113059
A_43_P11204	Dst	dystonin	XM_006226774	0.918957	0.00103067	0.0141097
A_42_P637122	Sertad4	SERTA domain containing 4	NM_001108351	0.91817	0.000684236	0.0111611
A_64_P095680	Ryr3	ryanodine receptor 3	XM_006234716	0.917341	0.00277613	0.0266438
A_44_P438158	Lphn3	latrophilin 3	NM_130822	0.917276	0.001789	0.0199827
A_44_P1026233	Tmem203	transmembrane protein 203	NM_001107819	0.917219	0.00287906	0.0272865
A_64_P047445	Tnfaip8	tumor necrosis factor, alpha-induced protein 8	NM_001107387	0.915007	0.00263412	0.0256871
A_64_P027174	Kcnk13	potassium channel, subfamily K, member 13	NM_022293	0.913945	0.00128658	0.0161886
A_44_P324482	Smyd3	SET and MYND domain containing 3	NM_001025762	0.913788	0.00044812	0.00887899
A_64_P154771	Gpr21	G protein-coupled receptor 21	NM_001109554	0.912935	0.00568342	0.0427348
A_43_P15319	Pla2g1b	phospholipase A2, group IB, pancreas	NM_031585	0.912412	0.000424058	0.00859877
A_44_P1048901	Fkbpl	FK506 binding protein-like	NM_001002818	0.911976	9.64569e-08	0.000212837
A_64_P011719	Chmp1b	charged multivesicular body protein 1B	NM_001109533	0.91136	0.000728006	0.0114965
A_43_P14147	Apoo	apolipoprotein O	NM_001199178	0.911162	0.000184481	0.00528655
A_44_P975403	Sik3	SIK family kinase 3	NM_001271216	0.909568	6.20588e-05	0.00297686
A_64_P119826	Irx6	iroquois homeobox 6	NM_001102413	0.909343	0.00170461	0.0193519
A_64_P074998	Itga4	integrin, alpha 4	NM_001107737	0.908408	0.00101855	0.0140149
A_64_P243137	Slc4a8	solute carrier family 4, sodium bicarbonate cotransporter, member 8	NM_001270794	0.908141	0.000247207	0.00619216
A_44_P1020311	RGD1562629	similar to neurobeachin	XM_006224127	0.907944	0.00388202	0.0333656
A_64_P148115	Pitpnm1	phosphatidylinositol transfer protein, membrane-associated 1	NM_001008369	0.906831	0.00173635	0.0195477
A_64_P058883	Ntrk2	neurotrophic tyrosine kinase, receptor, type 2	NM_012731	0.903751	0.00665377	0.047556
A_64_P072268	Ahi1	Abelson helper integration site 1	NM_001002277	0.901496	0.00174996	0.0196461
A_64_P119279	Asb8	ankyrin repeat and SOCS box-containing 8	NM_001108109	0.900101	0.00682999	0.0484305
A_44_P315905	Acr	acrosin	NM_012490	0.900029	4.91025e-05	0.0026603
A_44_P159305	Klhl32	kelch-like family member 32	XM_001055962	0.899805	0.0060073	0.0442382
A_44_P199368	Kdm4a	lysine (K)-specific demethylase 4A	NM_001107966	0.899164	0.00168121	0.0191939
A_64_P101225	Rufy2	RUN and FYVE domain containing 2	NM_001168586	0.898121	0.000512158	0.00952574
A_64_P090828	Zfp541	zinc finger protein 541	XM_006223090	0.897575	0.00257081	0.0252729
A_44_P191941	Pex6	peroxisomal biogenesis factor 6	NM_057125	0.897091	0.0026311	0.0256887
A_42_P600796	Ccdc53	coiled-coil domain containing 53	NM_001106776	0.896402	7.90723e-05	0.00334946
A_44_P451071	Prkcd	protein kinase C, delta	NM_133307	0.895664	0.00288069	0.0272913
A_64_P147998	Pgk1	phosphoglycerate kinase 1	NM_053291	0.892374	0.00396563	0.0337732
A_64_P062899	Bcar1*	breast cancer anti-estrogen resistance 1	NM_012931	0.890565	0.00492322	0.0390256
A_64_P031383	Adam15	ADAM metallopeptidase domain 15	NM_020308	0.89015	0.00643773	0.0465188
A_64_P334603	Tcrb	T-cell receptor beta chain	CO562512	0.889236	0.00476527	0.0381851
A_44_P1034990	Rnf14	ring finger protein 14	NM_001034995	0.888873	0.00168576	0.0192278
A_44_P748640	Parn	poly(A)-specific ribonuclease	XM_006245692	0.887732	0.000199005	0.00550771
A_43_P10051	Saa4	serum amyloid A4, constitutive	NM_001009478	0.887291	0.00641715	0.0463977
A_64_P104333	Mbtd1	mbt domain containing 1	XM_006247162	0.886882	0.0015374	0.0181408
A_42_P681441	Eps8l2	EPS8-like 2	NM_001108508	0.886301	0.00144455	0.0174699
A_64_P004720	Akap7	A kinase (PRKA) anchor protein 7	FQ214543	0.884203	0.00395362	0.0337301
A_42_P617534	LOC678772	similar to O-acetyltransferase	XM_001053100	0.883855	8.5476e-06	0.00124232
A_44_P1047136	Mtg1	mitochondrial ribosome-associated GTPase 1	XM_006223560	0.881554	6.58408e-06	0.0011497
A_42_P582777	Mapk1ip1	mitogen-activated protein kinase 1 interacting protein 1	NM_001122782	0.881266	0.000449301	0.00889513
A_64_P045947	Mrpl34	mitochondrial ribosomal protein L34	NM_001006965	0.88101	0.00548349	0.0418013
A_64_P085326	Rnf144a	ring finger protein 144A	NM_001082410	0.880741	0.00023857	0.00606342
A_44_P429453	Lama5	laminin, alpha 5	NM_001191609	0.880639	0.000507179	0.00947672
A_64_P045661	Lrrc48	leucine rich repeat containing 48	NM_001013857	0.880148	0.000907126	0.0131214
A_42_P731510	Mnt	MAX network transcriptional repressor	NM_001105807	0.879302	7.22323e-05	0.00319348
A_43_P11040	Tppp3	tubulin polymerization-promoting protein family member 3	NM_001009639	0.878035	0.00178607	0.0199593
A_64_P156303	Cyb5d2	cytochrome b5 domain containing 2	NM_001007671	0.877641	0.00490587	0.038939
A_64_P159837	Kifc2	kinesin family member C2	NM_198752	0.876774	0.00256388	0.0252457
A_42_P791460	Kdm8	lysine (K)-specific demethylase 8	NM_001037196	0.874073	0.000479699	0.00920416
A_42_P730229	Myo1d	myosin ID	NM_012983	0.873775	0.00115193	0.0150563
A_64_P153105	RGD1562890	RGD1562890	NR_037704	0.873016	0.00030978	0.00714733
A_64_P109327	S100b	S100 calcium binding protein B	NM_013191	0.871266	0.00128944	0.0161826
A_64_P124468	Gtf2ird2	GTF2I repeat domain containing 2	NM_001271485	0.870292	1.32865e-05	0.00149995
A_44_P229677	LOC363337	similar to RIKEN cDNA 1700081O22	NM_001014221	0.868636	0.000879566	0.0128763
A_64_P137491	Iah1	isoamyl acetate-hydrolyzing esterase 1 homolog (S. cerevisiae)	NM_001100540	0.868494	0.00330667	0.0299364
A_42_P601920	Cpt2	carnitine palmitoyltransferase 2	NM_012930	0.867366	0.000245186	0.00616699
A_44_P654973	Rimbp2*	RIMS binding protein 2	NM_001100488	0.86733	1.41756e-05	0.00150249
A_64_P029805	Junb	jun B proto-oncogene	NM_021836	0.867176	0.00114053	0.0149638
A_64_P079875	Stxbp1	syntaxin binding protein 1	XM_006233939	0.866948	0.00047809	0.00918053
A_64_P128458	Tg	thyroglobulin	NM_030988	0.864365	0.00239152	0.0241863
A_44_P1043814	Hsd17b11	hydroxysteroid (17-beta) dehydrogenase 11	NM_001004209	0.86435	0.0027999	0.0267767
A_64_P154147	LOC100912622	uncharacterized LOC100912622	XR_344699	0.862452	0.00081811	0.012326
A_44_P141919	Cdh6	cadherin 6	NM_012927	0.859492	0.00425569	0.0353022
A_64_P384681	RGD1310313	similar to RIKEN cDNA 1110001M20	NM_001139465	0.859077	1.85228e-05	0.00170298
A_42_P463036	Dzip1	DAZ interacting zinc finger protein 1	XM_006252463	0.857963	3.1981e-06	0.000882094
A_44_P434893	Hspb11	heat shock protein family B (small), member 11	NM_001131002	0.857928	4.07226e-05	0.00246489
A_64_P143737	Grip1	glutamate receptor interacting protein 1	AY437398	0.854523	0.00202643	0.0216296
A_42_P577431	Bcl3	B-cell CLL/lymphoma 3	NM_001109422	0.852752	9.81966e-05	0.00374164
A_42_P529445	Prorsd1	prolyl-tRNA synthetase associated domain containing 1	NM_001106022	0.852157	0.000537932	0.0097438
A_64_P052997	Pnkd	paroxysmal nonkinesigenic dyskinesia	NM_001134751	0.850804	7.38441e-05	0.00322945
A_42_P665164	Slc9a3r2	solute carrier family 9, subfamily A (NHE3, cation proton antiporter 3), member 3 regulator 2	NM_053811	0.843612	0.00145869	0.0175448
A_44_P446556	Macf1	microtubule-actin crosslinking factor 1	NM_001135758	0.843361	2.57448e-05	0.00204208
A_64_P047688	Igbp1	immunoglobulin (CD79A) binding protein 1	NM_031624	0.841873	2.4396e-06	0.00078952
A_64_P111475	Vwa3a	von Willebrand factor A domain containing 3A	NM_001079885	0.841764	0.00572293	0.0429388
A_64_P143614	Paip2l1	polyadenylate-binding protein-interacting protein 2-like 1		0.840497	0.000204909	0.005582
A_64_P044087	Nap1l5	nucleosome assembly protein 1-like 5	NM_001044293	0.838514	0.0012531	0.015966
A_64_P008161	Lingo3	leucine rich repeat and Ig domain containing 3	NM_001109609	0.838298	0.00671195	0.047803
A_44_P474755	Ctsa	cathepsin A	NM_001011959	0.837036	8.71548e-05	0.00349656
A_64_P045057	Gpld1	glycosylphosphatidylinositol specific phospholipase D1	NM_001100512	0.836215	0.00609903	0.0447508
A_44_P520159	P2ry2	purinergic receptor P2Y, G-protein coupled, 2	NM_017255	0.835335	0.000940615	0.0134061
A_43_P17864	St7l	suppression of tumorigenicity 7-like	NM_001007639	0.835077	0.00628173	0.0457045
A_44_P1057427	Zeb2	zinc finger E-box binding homeobox 2	NM_001033701	0.834367	0.00276978	0.026604
A_44_P398376	Nudt18	nudix (nucleoside diphosphate linked moiety X)-type motif 18	NM_001100732	0.833537	4.14464e-05	0.00247171
A_64_P158888	Mxd1	max dimerization protein 1	NM_001100749	0.83208	0.00151863	0.0180158
A_43_P20631	Rilpl1	Rab interacting lysosomal protein-like 1	NM_001191665	0.83081	0.00210268	0.0221704
A_42_P728472	Rps4x	ribosomal protein S4, X-linked	NM_001007600	0.829622	0.00372949	0.0324685
A_64_P073658	Crebrf	CREB3 regulatory factor	NM_001277157	0.829162	0.00169693	0.0193007
A_42_P508273	Ccndbp1	cyclin D-type binding-protein 1	NM_001013204	0.828999	8.6917e-05	0.0035044
A_64_P124791	Timm8a1	translocase of inner mitochondrial membrane 8 homolog A1 (yeast)	NM_053370	0.828476	0.0027127	0.026253
A_44_P636337	RGD1565566	similar to 60S ribosomal protein L18a	XM_574336	0.825092	0.00069845	0.0112793
A_64_P143542	Nudt10	nudix (nucleoside diphosphate linked moiety X)-type motif 10	XM_003754743	0.824548	0.00528192	0.0409593
A_64_P130041	Wdr20	WD repeat domain 20	NM_001100894	0.822548	0.0054165	0.0415779
A_44_P434817	Klhl7	kelch-like family member 7	NM_001012187	0.822367	0.00403661	0.0342097
A_42_P823322	Slc23a1	solute carrier family 23 (ascorbic acid transporter), member 1	NM_017315	0.822319	0.000540989	0.00977727
A_64_P112994	Slc1a1	solute carrier family 1 (neuronal/epithelial high affinity glutamate transporter, system Xag), member 1	NM_013032	0.821988	0.00142459	0.0172888
A_64_P156791	Hagh	hydroxyacyl glutathione hydrolase	NM_033349	0.821629	0.00012493	0.00423505
A_64_P084831	Vat1	vesicle amine transport 1	NM_001033683	0.821526	0.00192005	0.0208797
A_64_P023315	Cdip1	cell death-inducing p53 target 1	NM_001008360	0.820623	0.000932739	0.0133409
A_44_P732517	Zadh2	zinc binding alcohol dehydrogenase, domain containing 2	NM_001106129	0.817821	0.0014859	0.0177577
A_44_P497193	Senp8	SUMO/sentrin specific peptidase family member 8	NM_001012355	0.817197	0.00596844	0.0440724
A_44_P372181	Dbt	dihydrolipoamide branched chain transacylase E2	NM_053312	0.816072	0.00191483	0.0208509
A_44_P404064	Tiparp	TCDD-inducible poly(ADP-ribose) polymerase	XM_003753596	0.815916	0.00027912	0.00662897
A_44_P255934	Usp32	ubiquitin specific peptidase 32	NM_001107032	0.815388	0.0006437	0.0107677
A_42_P632328	Kctd3	potassium channel tetramerization domain containing 3	NM_001107199	0.812702	0.00048714	0.00924461
A_64_P157604	Cpne7	copine VII	NM_001108454	0.811735	0.000688381	0.0111836
A_64_P094200	Crebl2	cAMP responsive element binding protein-like 2	NM_001015027	0.811413	0.00705127	0.0494649
A_44_P328270	Ascl5	achaete-scute family bHLH transcription factor 5	XM_006221485	0.811217	0.000220158	0.00582101
A_43_P13054	Hadh	hydroxyacyl-CoA dehydrogenase	NM_057186	0.810003	0.00330444	0.0299274
A_64_P043406	Lrrc56	leucine rich repeat containing 56	NM_001024902	0.809919	0.000259662	0.00636619
A_42_P656476	Zer1	zyg-11 related, cell cycle regulator	NM_001100707	0.809722	0.00117834	0.0152781
A_44_P391360	Zhx1	zinc fingers and homeoboxes 1	NM_133620	0.809721	0.000349685	0.00764645
A_64_P155741	Sdhaf2	succinate dehydrogenase complex assembly factor 2	NM_001008371	0.809623	0.00153153	0.0180804
A_64_P006320	RGD1303003	homolog of zebrafish ES1	NM_001004225	0.808258	0.00031511	0.00720862
A_64_P133333	Cables1	Cdk5 and Abl enzyme substrate 1	NM_001107404	0.806759	0.00145195	0.0175071
A_64_P118352	Msl3l2	male-specific lethal 3-like 2 (Drosophila)	NM_001014032	0.805835	0.00412519	0.034598
A_44_P151779	Tpra1	transmembrane protein, adipocyte asscociated 1	NM_053534	0.80497	0.00028276	0.00670229
A_44_P552915	Cpt1c	carnitine palmitoyltransferase 1c	NM_001034925	0.80496	0.0014674	0.0176146
A_64_P077525	Tsr2	TSR2, 20S rRNA accumulation, homolog (S. cerevisiae)	NM_001115027	0.802157	0.00378678	0.0328612
A_64_P081217	Ptrh2	peptidyl-tRNA hydrolase 2	NM_001013860	0.801235	0.00219197	0.0228734
A_64_P121016	Exoc8	exocyst complex component 8	NM_139043	0.801161	0.00401863	0.0341049
A_44_P899293	Snai1	snail family zinc finger 1	NM_053805	0.801065	0.00101031	0.0139728
A_44_P506358	Trim44	tripartite motif-containing 44	NM_001013203	0.800719	0.0018763	0.0205606
A_44_P445090	Gaa	glucosidase, alpha, acid	NM_199118	0.800131	0.00083276	0.0124463
A_44_P231444	Slc39a11	solute carrier family 39, member 11	NM_001013042	0.799703	0.0027749	0.0266426
A_64_P068389	Mast3	microtubule associated serine/threonine kinase 3	NM_001134796	0.799139	0.000368534	0.00790898
A_44_P446882	Abcb6*	ATP-binding cassette, subfamily B (MDR/TAP), member 6	NM_080582	0.798928	0.000209672	0.0056421
A_44_P271405	Pxmp4	peroxisomal membrane protein 4	NM_172223	0.797265	1.07073e-05	0.00136783
A_42_P591245	Gcdh	glutaryl-CoA dehydrogenase	NM_001108896	0.796845	0.00448993	0.0366811
A_64_P029282	Man1c1	mannosidase, alpha, class 1C, member 1	NM_001108687	0.796796	0.000136967	0.00447437
A_64_P123133	Rhobtb3	Rho-related BTB domain containing 3	NM_001107645	0.796207	7.18924e-05	0.00320178
A_42_P537516	Erlec1	endoplasmic reticulum lectin 1	NM_001106023	0.796004	0.000115553	0.00410045
A_44_P398176	Ivd	isovaleryl-CoA dehydrogenase	NM_012592	0.795593	5.08587e-06	0.00108284
A_44_P515461	Bpnt1	3'(2'), 5'-bisphosphate nucleotidase 1	NM_171990	0.795308	0.000599201	0.0103001
A_64_P100008	Ptpro*	protein tyrosine phosphatase, receptor type, O	NM_017336	0.793542	0.000852337	0.0125992
A_64_P003261	Tbc1d5	TBC1 domain family, member 5	NM_001134762	0.793423	0.00237931	0.0240829
A_44_P991662	Kif1b	kinesin family member 1B	NM_057200	0.791344	0.000291171	0.00683492
A_44_P351181	Nat8b	N-acetyltransferase 8B	NM_133558	0.790871	0.000984994	0.0137876
A_42_P526712	Eif4e3	eukaryotic translation initiation factor 4E family member 3	NM_001106612	0.7905	0.00051192	0.00952862
A_64_P132277	Hook2	hook microtubule-tethering protein 2	NM_001100562	0.790273	0.000395542	0.00824793
A_44_P794669	Mllt4	myeloid/lymphoid or mixed-lineage leukemia (trithorax homolog, Drosophila); translocated to, 4	NM_013217	0.790083	0.00145943	0.0175449
A_42_P467928	Rnf138	ring finger protein 138, E3 ubiquitin protein ligase	NM_053588	0.789981	0.000762875	0.0118392
A_64_P106503	Vimp	VCP-interacting membrane protein	NM_173120	0.789652	0.00267598	0.0260014
A_64_P031640	Aldh4a1*	aldehyde dehydrogenase 4 family, member A1	NM_001134698	0.788319	0.000946112	0.013445
A_64_P024953	Rpl5	ribosomal protein L5	NM_031099	0.787979	0.00318073	0.0292213
A_42_P762252	Lats2	large tumor suppressor 2	NM_001107267	0.787745	0.00079583	0.012164
A_44_P107766	RGD1309540	similar to hypothetical protein MGC40841; similar to hypothetical protein MGC4707	NM_001013918	0.786756	0.000210837	0.00566089
A_44_P1019726	LOC100912286	leukocyte receptor cluster member 9-like	XM_006223039	0.786201	0.00160002	0.0185639
A_64_P072123	Tbc1d10a	TBC1 domain family, member 10a	NM_001015022	0.785296	0.000654125	0.0108895
A_64_P063746	Ptpra	protein tyrosine phosphatase, receptor type, A	NM_012763	0.783417	8.86129e-05	0.00352015
A_44_P1008463	Focad	focadhesin	XM_233144	0.781493	0.000123632	0.00423243
A_64_P087786	Pnkp	polynucleotide kinase 3'-phosphatase	NM_001004259	0.78011	0.00283029	0.0269294
A_44_P728149	Gstm4*	glutathione S-transferase mu 4	NM_001024304	0.779991	0.00290482	0.0274022
A_43_P13307	Gpm6b	glycoprotein m6b	NM_138846	0.779557	0.00122101	0.0157138
A_64_P078060	Nprl2*	nitrogen permease regulator-like 2 (S. cerevisiae)	NM_001025744	0.77805	4.20997e-05	0.00246822
A_64_P010887	Sat1	spermidine/spermine N1-acetyl transferase 1	NM_001007667	0.777778	1.21325e-05	0.0014798
A_42_P684538	Slc2a1	solute carrier family 2 (facilitated glucose transporter), member 1	NM_138827	0.776625	0.00107728	0.0144782
A_64_P127833	Ppfibp1	PTPRF interacting protein, binding protein 1 (liprin beta 1)	NM_001107896	0.776261	0.00467423	0.0376795
A_64_P121643	Capn6	calpain 6	NM_031808	0.775576	0.00119593	0.0154567
A_64_P156178	Nudcd3	NudC domain containing 3	NM_001103362	0.774719	0.00378693	0.0328507
A_44_P1037342	Cyp3a9	cytochrome P450, family 3, subfamily a, polypeptide 9	NM_147206	0.773783	0.00391006	0.0335235
A_64_P158784	Ocm2	oncomodulin 2	NM_012995	0.773415	0.00392201	0.0335785
A_44_P1059966	Sdf2	stromal cell derived factor 2	NM_001105803	0.771339	0.00150055	0.0178887
A_64_P007793	Prob1	proline-rich basic protein 1	XM_001069975	0.770503	0.00134015	0.016579
A_64_P160673	Tor1aip2	torsin A interacting protein 2	NM_199100	0.768651	0.00449538	0.0367009
A_44_P295334	Uckl1	uridine-cytidine kinase 1-like 1	NM_001109212	0.768576	0.000229252	0.00597039
A_64_P111460	Sp2	Sp2 transcription factor	NM_001107045	0.767473	0.0047881	0.0383174
A_44_P283878	Naa20	N(alpha)-acetyltransferase 20, NatB catalytic subunit	NM_001108595	0.767292	0.00151542	0.0179864
A_64_P118392	Nlrx1	NLR family member X1	NM_001025010	0.766554	0.000639107	0.0107278
A_44_P502527	Usp9x	ubiquitin specific peptidase 9, X-linked	NM_001135923	0.766012	0.000149509	0.0046764
A_64_P129428	LOC100233206	uncharacterized LOC100233206	AY539901	0.765121	0.0048133	0.0384177
A_44_P230697	Igdcc4	immunoglobulin superfamily, DCC subclass, member 4	XM_006226446	0.764889	0.000583699	0.0101487
A_64_P064301	Ankrd28*	ankyrin repeat domain 28	XM_006222119	0.764327	0.000365184	0.00788589
A_64_P116299	LOC102557206	uncharacterized LOC102557206	XR_349427	0.762231	0.000789797	0.0121022
A_64_P131931	Khdc1b	KH domain containing 1B	XM_001069525	0.761766	0.00110998	0.0147381
A_42_P526030	Decr1	2,4-dienoyl CoA reductase 1, mitochondrial	NM_057197	0.760898	2.17409e-05	0.00187126
A_44_P695277	Itgb5	integrin, beta 5	NM_147139	0.760694	0.0003124	0.00718046
A_64_P118907	B3galt6	UDP-Gal:betaGal beta 1,3-galactosyltransferase, polypeptide 6	NM_001106699	0.760029	0.00140855	0.0171714
A_64_P035041	Zfp111	zinc finger protein 111	NM_133323	0.76001	0.00136183	0.0167533
A_64_P152199	LOC685501	hypothetical protein LOC685501	XM_001064056	0.758641	0.000871487	0.0128198
A_42_P768799	Rabac1	Rab acceptor 1 (prenylated)	NM_031774	0.758062	0.00139675	0.0170532
A_64_P037661	Pigy	phosphatidylinositol glycan anchor biosynthesis, class Y	NM_001024370	0.757382	0.00272407	0.0263002
A_64_P123979	Zfx	zinc finger protein X-linked	XM_006257032	0.754953	0.00712393	0.0498019
A_64_P106638	Guca1b	guanylate cyclase activator 1B	NM_001108198	0.754593	6.23741e-05	0.00298608
A_64_P161635	RGD1310507*	similar to RIKEN cDNA 1300017J02	NM_001047891	0.754324	0.000486304	0.00924321
A_42_P677662	Ttc30b	tetratricopeptide repeat domain 30B	NM_001127607	0.753998	0.000624551	0.0106008
A_43_P12151	Nrbf2	nuclear receptor binding factor 2	NM_022186	0.753816	0.00575279	0.0430563
A_64_P048235	Tmem42	transmembrane protein 42	NM_001191886	0.752659	0.000438846	0.00878851
A_64_P024356	Sh2b2	SH2B adaptor protein 2	NM_053669	0.751073	0.000645488	0.0107679
A_44_P404591	Hopx	HOP homeobox	NM_133621	0.750256	0.00159562	0.0185394
A_44_P522461	Olr1229	olfactory receptor 1229	NM_001000444	0.749687	0.00391824	0.033558
A_64_P133051	RGD1566102	RGD1566102	XR_344362	0.749431	0.00220448	0.0229447
A_42_P720077	Fmo5	flavin containing monooxygenase 5	NM_144739	0.748052	1.16736e-05	0.00144562
A_44_P140557	Dock6	dedicator of cytokinesis 6	NM_001108997	0.747862	0.00170597	0.0193583
A_64_P063503	Calcoco1	calcium binding and coiled coil domain 1	NM_139190	0.747844	0.00448989	0.0366931
A_64_P078894	Il23a	Interleukin 23, alpha subunit p19	NM_130410	0.747642	4.42071e-05	0.00252469
A_42_P663350	Shpk	sedoheptulokinase	NM_001033682	0.747202	0.000236244	0.00605503
A_44_P480433	Kazald1	Kazal-type serine peptidase inhibitor domain 1	NM_001033064	0.746158	0.000106728	0.00391908
A_43_P12695	Ncoa2	nuclear receptor coactivator 2	NM_031822	0.745798	0.00514452	0.0401892
A_64_P068743	Mycl	v-myc avian myelocytomatosis viral oncogene lung carcinoma derived homolog	XM_006238793	0.745794	0.00341089	0.0306399
A_64_P054104	Syna	syncytin a	NM_001014771	0.74528	0.000142254	0.00456717
A_44_P242924	Trpc1	transient receptor potential cation channel, subfamily C, member 1	NM_053558	0.744791	0.00540737	0.0415209
A_64_P005203	Ms4a15	membrane-spanning 4-domains, subfamily A, member 15	NM_001191897	0.744315	0.00503393	0.0396185
A_42_P582467	Podxl	podocalyxin-like	NM_138848	0.743427	3.58112e-05	0.00235558
A_44_P429066	Ankrd16	ankyrin repeat domain 16	NM_001033698	0.742629	0.000631793	0.0106418
A_64_P067659	Aldh1a1	aldehyde dehydrogenase 1 family, member A1	NM_022407	0.7424	0.00087435	0.0128308
A_64_P115371	Purg	purine-rich element binding protein G	XM_006253235	0.742371	0.00364771	0.0320323
A_44_P191467	Atp6v0e1	ATPase, H+ transporting, lysosomal, V0 subunit e1	NM_053578	0.74223	0.00012729	0.0042792
A_64_P033559	LOC679711	similar to RIKEN cDNA 5031410I06	XM_006227730	0.741081	0.00561022	0.0423418
A_64_P143609	Paip2*	poly(A) binding protein interacting protein 2	NM_001014148	0.740826	0.000330901	0.00740926
A_44_P288091	P2rx2	purinergic receptor P2X, ligand-gated ion channel, 2	NM_053656	0.740374	0.00707326	0.0495475
A_42_P792418	Nek3	NIMA-related kinase 3	XM_224971	0.739715	0.00126861	0.0160709
A_64_P160869	Acbd5	acyl-CoA binding domain containing 5	XM_006254345	0.739221	0.00188123	0.020596
A_43_P12839	Vamp7	vesicle-associated membrane protein 7	NM_053531	0.738417	0.00231544	0.0237333
A_64_P109471	MGC93861	hypothetical protein LOC682010	NM_001044281	0.737346	0.0011383	0.0149425
A_44_P414311	St6gal1	ST6 beta-galactosamide alpha-2,6-sialyltranferase 1	NM_147205	0.73728	0.000404163	0.00837732
A_64_P031526	RGD1560398	RGD1560398	XM_001080358	0.737106	0.000991551	0.0138316
A_44_P728403	Neo1	neogenin 1	XM_006226462	0.735717	0.00217901	0.0227969
A_42_P809869	Tst	thiosulfate sulfurtransferase	NM_012808	0.734383	0.00126952	0.0160656
A_64_P072808	Mtnr1a	melatonin receptor 1A	NM_053676	0.731982	0.0036904	0.0322903
A_43_P19599	Bbx	bobby sox homolog (Drosophila)	NM_001079938	0.730066	2.88338e-05	0.00214679
A_64_P043431	Cgrrf1	cell growth regulator with ring finger domain 1	NM_053899	0.729688	0.00325719	0.0296432
A_44_P260673	Taf8	TAF8 RNA polymerase II, TATA box binding protein (TBP)-associated factor	NM_001108197	0.729339	0.00112768	0.0148675
A_44_P264600	Fbxo16	F-box protein 16	NM_001013132	0.728842	3.3122e-05	0.00228391
A_42_P589025	Slc12a5	solute carrier family 12 (potassium-chloride transporter), member 5	NM_134363	0.728761	0.000440105	0.00879195
A_64_P028305	Ift88	intraflagellar transport 88 homolog (Chlamydomonas)	NM_001107266	0.728242	0.000322005	0.0073044
A_44_P791108	Kazn	kazrin, periplakin interacting protein	NM_001014070	0.727837	0.00154644	0.0181681
A_43_P11576	Adcy6	adenylate cyclase 6	NM_012821	0.727623	0.00162916	0.0187853
A_64_P110009	Hsd17b4	hydroxysteroid (17-beta) dehydrogenase 4	NM_024392	0.72753	0.00254928	0.0251325
A_44_P1045425	Ptk2	protein tyrosine kinase 2	NM_013081	0.72677	4.81725e-05	0.00264535
A_64_P092201	Cp	ceruloplasmin (ferroxidase)	NM_001270961	0.726574	0.00103569	0.0141385
A_43_P13111	Skap2	src kinase associated phosphoprotein 2	NM_130413	0.72593	0.000270314	0.00654798
A_64_P044993	Rpl5l1	ribosomal protein L5-like 1	XM_576632	0.725335	0.00093373	0.0133393
A_42_P688561	Arl3	ADP-ribosylation factor-like 3	NM_022700	0.725157	7.20825e-05	0.00319851
A_64_P133865	Dynll2	dynein light chain LC8-type 2	NM_080697	0.722855	0.00380266	0.0329166
A_44_P684740	Pcdh17	protocadherin 17	NM_001107279	0.722815	0.00659767	0.0472943
A_64_P080308	S100a14	S100 calcium binding protein A14	XM_006232800	0.722021	0.0020396	0.0217319
A_64_P087915	Abtb1	ankyrin repeat and BTB (POZ) domain containing 1	NM_001005902	0.721788	0.00105489	0.0143041
A_44_P435016	Nudt2	nudix (nucleoside diphosphate linked moiety X)-type motif 2	NM_207596	0.72068	0.00674192	0.0479741
A_64_P130006	RGD1559149	sim to 60S ribosomal protein L7a	XM_225356	0.720587	0.00224326	0.0232387
A_64_P125521	Hps5*	Hermansky-Pudlak syndrome 5	NM_001135612	0.719536	0.00183442	0.0203125
A_44_P557634	Zfp710	zinc finger protein 710	NM_001134563	0.718747	0.0026954	0.0261273
A_44_P216395	Gadd45a	growth arrest and DNA-damage-inducible, alpha	NM_024127	0.718266	0.00232975	0.0238095
A_64_P053368	RGD1561849*	similar to RIKEN cDNA 3110035E14	NM_001109260	0.717973	0.00110468	0.0147161
A_44_P200846	Sfxn5	sideroflexin 5	NM_153298	0.717407	0.00493051	0.0390578
A_42_P636963	Zfp46	zinc finger protein 46	NM_001106691	0.716868	0.00398042	0.0338398
A_44_P342966	Rwdd3	RWD domain containing 3	NM_001128152	0.716781	0.000260181	0.00637246
A_44_P380392	Slc38a10	solute carrier family 38, member 10	XM_002727846	0.714468	0.00188488	0.020608
A_44_P242614	Znrf2	zinc and ring finger 2	NM_001108628	0.71353	0.00477914	0.038271
A_64_P008351	Tp63	tumor protein p63	NM_001127341	0.712233	0.00186802	0.0205161
A_43_P14655	Ecsit	ECSIT signalling integrator	NM_001006986	0.710301	0.00429686	0.0355344
A_64_P138048	Rsl1d1	ribosomal L1 domain containing 1	NM_001008876	0.709634	0.00346481	0.0309639
A_64_P013758	Hp	haptoglobin	NM_012582	0.70852	0.00413239	0.0346464
A_64_P095005	Mmd2	monocyte to macrophage differentiation-associated 2	NM_001037217	0.707352	0.00573312	0.0429886
A_44_P187503	Lpcat2	lysophosphatidylcholine acyltransferase 2	NM_001271344	0.706985	0.000432212	0.0087204
A_44_P1011595	Phf7	PHD finger protein 7	NM_001012211	0.706047	0.000633145	0.0106498
A_64_P165267	Btnl5	butyrophilin-like 5	NM_001166351	0.703578	0.00655172	0.0470762
A_44_P973511	Lrp11	low density lipoprotein receptor-related protein 11	NM_001106217	0.70315	0.00496129	0.0392249
A_64_P107836	Zscan2	zinc finger and SCAN domain containing 2	XM_006223366	0.703101	2.75999e-05	0.00212668
A_44_P776937	RGD1560191	similar to Zinc finger protein 62 homolog (Zfp-62) (ZT3)	XM_006220644	0.702776	0.000763472	0.0118333
A_64_P009411	Rnls	renalase, FAD-dependent amine oxidase	NM_001014167	0.701084	0.00010389	0.00386753
A_64_P010740	LOC100911357	uncharacterized LOC100911357	XM_003751874	0.701061	0.00512801	0.040086
A_64_P059332	Bag4	BCL2-associated athanogene 4	NM_001025130	0.701042	0.00360055	0.0317676
A_64_P109045	Ka11	type I keratin KA11	NM_001008750	0.700719	0.000232865	0.00603857
A_64_P048486	Hs3st3a1	heparan sulfate (glucosamine) 3-O-sulfotransferase 3A1	NM_001172067	0.700527	0.00326767	0.0296941
A_64_P150751	Cuta	cutA divalent cation tolerance homolog (E. coli)	NM_212494	0.70048	0.000287155	0.00678
A_42_P791420	Ercc6l2	excision repair cross-complementing rodent repair deficiency, complementation group 6-like 2	FQ211532	0.700139	0.000650347	0.0108341
A_64_P066988	Gltscr2	glioma tumor suppressor candidate region gene 2	NM_207591	0.69963	0.000385758	0.00812065
A_64_P082097	Nit2	nitrilase family, member 2	NM_001034126	0.699382	4.70134e-05	0.00260527
A_44_P788355	Pcdhb20	protocadherin beta 20	NM_001109395	0.698612	0.00379403	0.0328888
A_64_P043461	Smim20	small integral membrane protein 20	NM_001134639	0.698521	0.00402606	0.0341561
A_44_P325285	Tymp	thymidine phosphorylase	NM_001012122	0.698219	0.000975265	0.0137147
A_64_P140093	Atpaf2	ATP synthase mitochondrial F1 complex assembly factor 2	NM_001107006	0.698136	0.000800707	0.0122001
A_64_P035162	Ntrk3	neurotrophic tyrosine kinase, receptor, type 3	NM_001270656	0.697738	0.00453024	0.0368863
A_44_P522396	Etfdh	electron-transferring-flavoprotein dehydrogenase	NM_198742	0.69552	0.00553482	0.0420341
A_64_P003408	Aplp1	amyloid beta (A4) precursor-like protein 1	NM_001100802	0.695229	0.000943341	0.0134292
A_42_P472699	Amn	amnion associated transmembrane protein	NM_001108061	0.693595	0.00358874	0.0316864
A_44_P1003212	Igf2r	insulin-like growth factor 2 receptor	NM_012756	0.691945	1.40718e-05	0.00151129
A_64_P068548	Arhgap22	Rho GTPase activating protein 22	NM_001107297	0.688961	0.000253842	0.00628057
A_64_P145731	Use1	unconventional SNARE in the ER 1 homolog (S. cerevisiae)	NM_001169100	0.68896	0.000110522	0.00398603
A_42_P783550	Rreb1	ras responsive element binding protein 1	NM_001107348	0.688353	0.00221229	0.0230063
A_64_P002141	Rab11fip5	RAB11 family interacting protein 5 (class I)	XM_003753914	0.688	0.00648964	0.0467963
A_64_P060874	Gpc3	glypican 3	NM_012774	0.687641	0.000377334	0.00801281
A_44_P419878	Trex1	three prime repair exonuclease 1	NM_001024989	0.684219	0.00557424	0.0422015
A_44_P450307	Eps8	epidermal growth factor receptor pathway substrate 8	XM_006225118	0.682966	0.00385445	0.0332463
A_64_P109493	Erbb2	v-erb-b2 avian erythroblastic leukemia viral oncogene 2	NM_017003	0.682314	0.00155864	0.0182495
A_44_P525059	Ficd	FIC domain containing	NM_001010946	0.68229	5.12444e-05	0.00273364
A_64_P064381	Ptgr2	prostaglandin reductase 2	NM_001015009	0.681866	0.00182278	0.0202668
A_44_P250594	RGD1563520*	similar to UDP-glucose ceramide glucosyltransferase-like 2	XM_006252469	0.681753	0.000104638	0.0038716
A_64_P086016	Mink1*	misshapen-like kinase 1	NM_001271136	0.680745	0.000106309	0.00392149
A_43_P12679	Atp6ap1	ATPase, H+ transporting, lysosomal accessory protein 1	NM_031785	0.680396	0.00135361	0.016686
A_64_P155645	Gabarapl2**	GABA(A) receptor-associated protein like 2	NM_022706	0.679478	0.000725921	0.011486
A_44_P962701	RGD1563510	similar to RIKEN cDNA 8430427H17 gene	XM_006224712	0.677886	0.00071228	0.0113441
A_64_P149930	Vdr	vitamin D (1,25- dihydroxyvitamin D3) receptor	NM_017058	0.677092	0.00124299	0.0159039
A_44_P712484	RGD1309762	similar to KIAA0614 protein	XM_222205	0.677015	0.00296821	0.0278164
A_64_P056928	Frem2	Fras1 related extracellular matrix protein 2	NM_001245978	0.676745	0.00228184	0.023518
A_44_P1023264	Slc37a4	solute carrier family 37 (glucose-6-phosphate transporter), member 4	NM_031589	0.676067	0.00232096	0.0237497
A_44_P638290	Zfp467	zinc finger protein 467	NM_001024327	0.675896	0.000642982	0.0107631
A_64_P063676	Pacsin3	protein kinase C and casein kinase substrate in neurons 3	NM_001009966	0.675856	0.0001995	0.00551511
A_64_P098230	Ace	angiotensin I converting enzyme	NM_012544	0.674936	0.00337379	0.0303967
A_44_P138269	Desi1	desumoylating isopeptidase 1	NM_001025703	0.674373	0.0069661	0.0490944
A_44_P311945	Efcab14	EF-hand calcium binding domain 14	NM_001106677	0.674326	7.85074e-05	0.00333135
A_44_P1004447	Arid2	AT rich interactive domain 2 (Arid-rfx like)	XM_345867	0.673173	0.00176262	0.0197517
A_42_P493380	Myc	myelocytomatosis oncogene	NM_012603	0.672058	0.00546714	0.041716
A_44_P762856	Mgarp*	mitochondria-localized glutamic acid-rich protein	NM_001109556	0.671749	0.000442265	0.00880611
A_42_P564492	Anapc13*	anaphase promoting complex subunit 13	NM_001173983	0.671294	0.00578895	0.0431672
A_44_P156922	Serinc3	serine incorporator 3	NM_001008312	0.670775	0.00105164	0.014276
A_64_P015346	Mfsd6	major facilitator superfamily domain containing 6	NM_001106911	0.670628	0.00393996	0.0336491
A_64_P095710	Hps1	Hermansky-Pudlak syndrome 1 homolog (human)	NM_040669	0.669364	0.00259153	0.0254045
A_44_P461587	Fam71e1	family with sequence similarity 71, member E1	XM_341847	0.668554	0.00132844	0.0165354
A_64_P109442	Ubxn7	UBX domain protein 7	NM_001107086	0.667735	0.000228274	0.00596413
A_64_P153680	Prkcsh	protein kinase C substrate 80K-H	NM_001106806	0.665861	0.00160704	0.0186275
A_64_P117373	Ttc17	tetratricopeptide repeat domain 17	NM_001107752	0.665057	0.0026476	0.0257772
A_44_P195921	Psmd10	proteasome (prosome, macropain) 26S subunit, non-ATPase, 10	NM_053925	0.662122	0.000187569	0.0053498
A_64_P024856	Dnajb6	DnaJ (Hsp40) homolog, subfamily B, member 6	NM_001013209	0.661904	0.00249117	0.0247708
A_64_P100828	Fam149b1	family with sequence similarity 149, member B1	NM_001013878	0.661615	0.0065903	0.0472834
A_42_P806847	Mmaa	methylmalonic aciduria (cobalamin deficiency) cblA type	NM_001106174	0.661314	0.00201508	0.0215462
A_64_P080856	RGD1310127	similar to cDNA sequence BC017158	NM_001035517	0.661094	6.24734e-05	0.00298495
A_64_P045388	Gabbr2	gamma-aminobutyric acid (GABA) B receptor 2	NM_031802	0.659394	0.00695659	0.0490559
A_43_P17480	RGD1306772	similar to RIKEN cDNA 1110008J03	NM_001044226	0.659279	0.00176168	0.0197594
A_44_P172092	Aamp	angio-associated, migratory cell protein	NM_001106920	0.658008	0.00230386	0.0236745
A_64_P088038	Tmem186	transmembrane protein 186	NM_001025756	0.657703	0.00582128	0.0432753
A_44_P342550	Dysf	dysferlin	NM_001107869	0.657198	0.0070186	0.0493212
A_44_P624151	Invs	inversin	NM_001107932	0.656886	5.21105e-05	0.00276767
A_44_P111723	Hap1	huntingtin-associated protein 1	NM_024133	0.656053	0.00390567	0.0335095
A_64_P121043	Rapgefl1	Rap guanine nucleotide exchange factor (GEF)-like 1	XM_006247487	0.655674	0.00225696	0.0233011
A_64_P048576	Olr143	olfactory receptor 143	NM_001000163	0.655236	0.00377933	0.0328317
A_64_P051317	Runx3	runt-related transcription factor 3	NM_130425	0.654514	0.0033186	0.0300108
A_64_P010169	Man2b1	mannosidase, alpha, class 2B, member 1	NM_199404	0.654181	0.00431374	0.0356133
A_64_P116485	Pnpla2	patatin-like phospholipase domain containing 2	NM_001108509	0.653655	0.00180016	0.0200613
A_64_P044351	Plec	plectin	NM_022401	0.652345	0.000203236	0.00556137
A_43_P11812	Bgn	biglycan	NM_017087	0.651092	0.000121208	0.00419681
A_42_P625419	Filip1l	filamin A interacting protein 1-like	XM_221535	0.649353	0.00014652	0.00461862
A_44_P897008	Irgq	immunity-related GTPase family, Q	NM_001135742	0.648699	0.000899272	0.0130701
A_43_P20782	LOC102547331	coiled-coil domain-containing protein 90B, mitochondrial-like	XM_006221305	0.648349	1.3371e-05	0.00150251
A_44_P454426	Akap9	A kinase (PRKA) anchor protein 9	NM_001037093	0.647243	0.00135944	0.0167409
A_64_P083094	Rnf146	ring finger protein 146	NM_001012060	0.645426	0.00631965	0.0458293
A_42_P550344	Tle3	transducin-like enhancer of split 3 (E(sp1) homolog, Drosophila)	NM_053400	0.644315	0.000102239	0.00381776
A_44_P320858	Ghr	growth hormone receptor	NM_017094	0.643709	4.90787e-05	0.00266496
A_43_P10257	Vkorc1	vitamin K epoxide reductase complex, subunit 1	NM_203335	0.642969	0.00712745	0.0498121
A_64_P039806	Nphp1	nephronophthisis 1 (juvenile)	NM_001106506	0.642424	0.00648235	0.0467577
A_64_P084243	Clcn5	chloride channel, voltage-sensitive 5	NM_017106	0.642107	0.00352484	0.0313159
A_64_P105073	Frmd3	FERM domain containing 3	NM_001106662	0.641801	0.00366651	0.0321508
A_64_P067693	Pigl	phosphatidylinositol glycan anchor biosynthesis, class L	NM_138901	0.641706	0.000391847	0.00820613
A_64_P011849	Fam3a	family with sequence similarity 3, member A	NM_001109324	0.641689	0.00450478	0.0367406
A_64_P066544	Smim3	small integral membrane protein 3	NM_173126	0.639325	0.00472513	0.0379637
A_64_P146682	Cdk17	cyclin-dependent kinase 17	NM_001108082	0.639297	0.00206163	0.0218706
A_64_P162301	Impact	imprinted and ancient	NM_001012235	0.638812	0.000813507	0.0122795
A_44_P344181	Map6	microtubule-associated protein 6	NM_017204	0.637617	0.00306882	0.0284734
A_44_P302405	Tia1	TIA1 cytotoxic granule-associated RNA binding protein	NM_001012096	0.63745	1.11706e-05	0.00140483
A_44_P851620	Fam189b	family with sequence similarity 189, member B	NM_001107690	0.63736	0.000699136	0.0112754
A_64_P076352	Hacl1	2-hydroxyacyl-CoA lyase 1	NM_053493	0.636182	0.0027269	0.0263065
A_42_P686916	Tex9	testis expressed 9	XM_001054229	0.635521	0.00705408	0.0494703
A_42_P701582	Gstt1	glutathione S-transferase theta 1	NM_053293	0.635157	0.000413104	0.00846864
A_64_P143902	LOC292543	similar to solute carrier family 7 (cationic amino acid transporter, y+ system), member 3	NM_001025639	0.635106	0.00291801	0.0274945
A_44_P248111	Cadm4	cell adhesion molecule 4	NM_001047107	0.634627	0.00402648	0.0341477
A_43_P13317	Cyb5r3	cytochrome b5 reductase 3	NM_138877	0.633792	7.44631e-05	0.00324483
A_64_P086438	Ano10*	anoctamin 10	XM_001078269	0.630827	0.00323584	0.0295042
A_64_P157638	Rspry1	ring finger and SPRY domain containing 1	NM_001100945	0.630126	0.00474114	0.0380294
A_44_P398033	Prnp	prion protein	NM_012631	0.629473	0.000562086	0.00999484
A_42_P793598	Tmem159	transmembrane protein 159	NM_194354	0.628181	0.00410756	0.0345217
A_64_P071039	Lcor	ligand dependent nuclear receptor corepressor	XM_342051	0.6278	0.00554879	0.0421007
A_64_P027138	Ackr4	atypical chemokine receptor 4	XM_006226544	0.62735	0.00329142	0.0298206
A_43_P15264	Lcat	lecithin cholesterol acyltransferase	NM_017024	0.626939	2.3782e-05	0.00192412
A_44_P295361	Tprkb	Tp53rk binding protein	NM_001013926	0.626533	0.000304277	0.00704714
A_64_P132546	LOC684466	similar to Fas apoptotic inhibitory molecule 1 (rFAIM)	XM_006226537	0.624996	0.00101339	0.0139756
A_42_P748004	Upf3b	UPF3 regulator of nonsense transcripts homolog B (yeast)	NM_001135873	0.624581	2.35912e-05	0.00192149
A_44_P545462	LOC257650	hippyragranin	NM_147142	0.624316	0.00650857	0.0468771
A_42_P827677	Creld1	cysteine-rich with EGF-like domains 1	NM_001024783	0.623137	0.00139157	0.0170072
A_42_P554610	Eid2*	EP300 interacting inhibitor of differentiation 2	XM_001064863	0.622857	0.000828839	0.0124106
A_44_P1007933	Gabarapl1	GABA(A) receptor-associated protein like 1	NM_001044294	0.621523	0.000669488	0.0110393
A_64_P040125	Casc4*	cancer susceptibility candidate 4	NM_001271283	0.621253	0.000111794	0.004014
A_64_P029147	Tmtc2	transmembrane and tetratricopeptide repeat containing 2	NM_001171177	0.621247	0.00134959	0.0166619
A_44_P301574	Pcnx	pecanex homolog (Drosophila)	NM_001170347	0.619663	0.00237671	0.0240666
A_44_P334953	Fez1	fasciculation and elongation protein zeta 1 (zygin I)	NM_031066	0.619451	6.77456e-05	0.00311424
A_64_P000762	LOC500846	hypothetical protein LOC500846	NM_001047962	0.619011	0.00389129	0.0334215
A_42_P528844	Acsl5	acyl-CoA synthetase long-chain family member 5	NM_053607	0.618973	0.00010183	0.00380836
A_64_P014351	Ube2e2**	ubiquitin-conjugating enzyme E2E 2	NM_001108371	0.618685	0.000967689	0.0136795
A_42_P540518	Gpr108	G protein-coupled receptor 108	NM_199399	0.618638	0.000440802	0.0087842
A_64_P149280	Vegfb	vascular endothelial growth factor B	NM_053549	0.618359	0.00118318	0.0153327
A_44_P113699	Asah1	N-acylsphingosine amidohydrolase (acid ceramidase) 1	NM_053407	0.616914	0.00119666	0.0154578
A_44_P367550	Sqstm1	sequestosome 1	NM_175843	0.616866	6.174e-05	0.00297923
A_42_P488758	Alg14	ALG14, UDP-N-acetylglucosaminyltransferase subunit	NM_001014176	0.615939	8.74984e-06	0.00124927
A_44_P545887	Ccdc155	coiled-coil domain containing 155	XM_006223279	0.615425	0.00556684	0.0421981
A_64_P068786	Zfp629	zinc finger protein 629	NM_001107551	0.615232	0.00195695	0.0211295
A_44_P281352	Dnajb4	DnaJ (Hsp40) homolog, subfamily B, member 4	NM_001013076	0.615123	0.00137456	0.0168843
A_42_P736258	Gria4	glutamate receptor, ionotropic, AMPA 4	NM_001113185	0.615093	0.0023183	0.0237426
A_43_P10724	Apip	APAF1 interacting protein	NM_001106492	0.614825	0.00185412	0.0204281
A_44_P699909	Zfyve16	zinc finger, FYVE domain containing 16	NM_001191958	0.614065	6.86725e-05	0.00313902
A_43_P12926	Cyp27b1	cytochrome P450, family 27, subfamily b, polypeptide 1	NM_053763	0.613997	0.000813318	0.0122843
A_44_P606762	Aff4	AF4/FMR2 family, member 4	NM_001107001	0.613017	0.00322971	0.0294816
A_44_P173320	RGD1561919	similar to ribosomal protein S18	XM_226269	0.611836	9.64281e-05	0.00372099
A_64_P022447	Slc4a11	solute carrier family 4, sodium borate transporter, member 11	NM_001107775	0.611802	0.00133331	0.0165704
A_44_P576351	Kdsr	3-ketodihydrosphingosine reductase	NM_001108342	0.611471	0.00320885	0.0294018
A_42_P821898	Efcab7	EF-hand calcium binding domain 7	NM_001191866	0.611236	0.00123386	0.0158205
A_64_P125130	LOC691700	similar to heparan sulfate D-glucosaminyl 3-O-sulfotransferase 4	XM_001079317	0.610643	0.00380768	0.0329483
A_42_P761933	Dexi	dexamethasone-induced transcript	NM_001109026	0.610356	0.00447502	0.0365962
A_64_P146587	Btd	biotinidase	NM_001012047	0.610215	0.00155745	0.0182444
A_44_P436101	Arhgef28	Rho guanine nucleotide exchange factor (GEF) 28	NM_001108542	0.61	0.0041	0.035
A_44_P316822	Pomgnt2	protein O-linked mannose N-acetylglucosaminyltransferase 2 (beta 1,4-)	NM_001009437	0.609328	4.40847e-05	0.00252364
A_64_P282296	Adam22	ADAM metallopeptidase domain 22	XM_006236006	0.609062	0.0029511	0.0276988
A_42_P778330	Sox2	SRY (sex determining region Y)-box 2	NM_001109181	0.608401	0.00537738	0.041448
A_44_P622113	Sept8	septin 8	NM_001107002	0.607516	0.00424852	0.0352668
A_64_P130434	Aldh9a1	aldehyde dehydrogenase 9 family, member A1	NM_022273	0.607483	0.00227572	0.0234648
A_42_P658264	Nfkb2	nuclear factor of kappa light polypeptide gene enhancer in B-cells 2, p49/p100	NM_001008349	0.606366	0.00198634	0.0213235
A_64_P136153	Me1*	malic enzyme 1, NADP(+)-dependent, cytosolic	NM_012600	0.605067	0.000228553	0.00596498
A_64_P032405	Vmac	vimentin-type intermediate filament associated coiled-coil protein	NM_001001720	0.604539	0.00120972	0.0156016
A_44_P792628	Spef1	sperm flagellar 1	NM_001039024	0.604517	0.00130851	0.016346
A_44_P330479	Fnta	farnesyltransferase, CAAX box, alpha	NM_012847	0.604165	0.00333007	0.0301034
A_44_P209821	Fbxo3	F-box protein 3	NM_001109606	0.603677	0.000185523	0.0053039
A_44_P530813	Casp3	caspase 3	NM_012922	0.603632	0.00182506	0.0202829
A_64_P023670	Aldh2	aldehyde dehydrogenase 2 family (mitochondrial)	NM_032416	0.603206	0.000188224	0.00535588
A_44_P1012940	RGD1306072	hypothetical LOC304654	XM_006222697	0.60307	0.000684662	0.0111606
A_43_P12219	Qdpr	quinoid dihydropteridine reductase	NM_022390	0.602292	0.000606239	0.010377
A_42_P568897	Fbxl6	F-box and leucine-rich repeat protein 6	NM_001005563	0.601937	0.00575209	0.0430644
A_42_P657538	Zfp655	zinc finger protein 655	NM_001008362	0.601264	0.000671361	0.0110626
A_64_P042519	Grik2	glutamate receptor, ionotropic, kainate 2	NM_019309	0.600428	0.00383078	0.033101
A_43_P12535	Klf10	Kruppel-like factor 10	NM_031135	0.598389	0.00457847	0.0371544
A_64_P123603	Mt1a	metallothionein 1a	NM_138826	0.598334	0.00310496	0.0287099
A_42_P456701	Mtfmt	mitochondrial methionyl-tRNA formyltransferase	NM_001009697	0.598172	0.000716311	0.0113934
A_64_P126165	LOC681367	hypothetical protein LOC681367	XM_006226767	0.598039	0.00123333	0.0158221
A_42_P509843	Tradd*	TNFRSF1A-associated via death domain	NM_001100480	0.597685	0.00165157	0.0189536
A_64_P088915	RGD1565159	similar to ribosomal protein L21	XM_227091	0.596206	1.28167e-05	0.00148845
A_42_P784252	Itfg1	integrin alpha FG-GAP repeat containing 1	NM_133557	0.594877	0.000832182	0.012453
A_64_P010703	Cdx1	caudal type homeo box 1	XM_006254816	0.593037	0.00120417	0.0155466
A_44_P146703	Pccb	propionyl CoA carboxylase, beta polypeptide	NM_017030	0.592888	0.00100308	0.0139124
A_42_P600031	Vps13d	vacuolar protein sorting 13 homolog D (S. cerevisiae)	NM_001108006	0.592415	0.00353535	0.0313633
A_44_P1016309	Dis3l2	DIS3 mitotic control homolog (S. cerevisiae)-like 2	NM_001109007	0.592123	0.00141993	0.0172409
A_64_P129530	Arid3a	AT rich interactive domain 3A (Bright like)	NM_001108066	0.591658	0.00356968	0.0315871
A_42_P479920	Srp14*	signal recognition particle 14	NM_001106497	0.591278	4.83443e-05	0.00264879
A_64_P099624	Lcn12	lipocalin 12	NM_001128138	0.590463	0.000907126	0.0131136
A_43_P17271	Eva1c	eva-1 homolog C	XM_001073261	0.590049	0.00697727	0.0491303
A_64_P006893	Pdcd10	programmed cell death 10	NM_001009542	0.588897	0.0038114	0.0329688
A_44_P344391	Bles03	basophilic leukemia expressed protein BLES03	NM_001024233	0.588416	0.00534289	0.0412608
A_64_P013358	Setd7	SET domain containing (lysine methyltransferase) 7	NM_001109558	0.587752	9.28619e-05	0.00365307
A_44_P442169	Glrx2	glutaredoxin 2	NM_001013034	0.586977	4.59053e-05	0.00256731
A_64_P057548	Cmc1	COX assembly mitochondrial protein 1	NM_001199225	0.586671	0.00499464	0.0394115
A_64_P094050	Irx5	iroquois homeobox 5	NM_001030044	0.586642	0.00289935	0.0273612
A_64_P089816	Polr3g	polymerase (RNA) III (DNA directed) polypeptide G	NM_001109468	0.585899	0.00506067	0.0397774
A_64_P047201	Tmem181	transmembrane protein 181	NM_001130939	0.58437	2.42118e-05	0.0019395
A_64_P103238	Zfp52	zinc finger protein 52	NM_001014158	0.583474	0.00126553	0.0160821
A_44_P560961	Ell	elongation factor RNA polymerase II	NM_001107304	0.581919	0.000440152	0.00878567
A_44_P1028017	Cript	cysteine-rich PDZ-binding protein	NM_019907	0.581084	0.000882605	0.012913
A_64_P051914	Slc50a1	solute carrier family 50 (sugar efflux transporter), member 1	NM_001106445	0.580356	0.000133984	0.00441258
Downregulated (1272)
A_42_P522582	Wdr16	WD repeat domain 16	NM_001100968	-4.72164	3.53288e-07	0.000389773
A_42_P576446	Slc7a11*	solute carrier family 7 (anionic amino acid transporter light chain, xc- system), member 11	NM_001107673	-4.68536	7.78105e-07	0.000629539
A_42_P489764	Gjb2	gap junction protein, beta 2	NM_001004099	-4.54008	1.86877e-06	0.000782048
A_44_P337311	Thbs4	thrombospondin 4	NM_017133	-3.88197	3.32954e-07	0.000384831
A_43_P12519	S100a10	S100 calcium binding protein A10	NM_031114	-3.57963	9.72249e-05	0.00371044
A_64_P039888	Abcb1b*	ATP-binding cassette, subfamily B (MDR/TAP), member 1B	NM_012623	-3.52364	3.02803e-05	0.00223393
A_64_P009996	Tac1*	tachykinin, precursor 1	NM_001124769	-3.2781	2.08609e-06	0.00079115
A_42_P687001	Elmod1	ELMO/CED-12 domain containing 1	NM_001191579	-3.17382	8.51828e-06	0.00124552
A_64_P322881	Erg	v-ets avian erythroblastosis virus E26 oncogene	NM_133397	-3.07545	1.3044e-05	0.0015005
A_44_P1052361	Slc39a8	solute carrier family 39 (zinc transporter), member 8	NM_001011952	-3.02893	1.0493e-05	0.00137668
A_64_P349957	Mdfic*	MyoD family inhibitor domain containing	NM_001105668	-2.91797	3.65554e-05	0.00235977
A_64_P083309	Slc37a2	solute carrier family 37 (glucose-6-phosphate transporter), member 2	XM_006242809	-2.89156	3.88689e-05	0.00241285
A_64_P117901	Trib3	tribbles pseudokinase 3	NM_144755	-2.88109	9.16693e-07	0.000618055
A_64_P149446	Rbfox1	RNA binding protein, fox-1 homolog (C. elegans) 1	NM_001106974	-2.87525	5.75673e-06	0.00113599
A_64_P099011	Scn1a	sodium channel, voltage-gated, type I, alpha	NM_030875	-2.87148	0.00023652	0.00604933
A_44_P458021	Tnfrsf11b	tumor necrosis factor receptor superfamily, member 11b	NM_012870	-2.86963	1.58081e-06	0.000723952
A_64_P108210	Ldlrad4	low density lipoprotein receptor class A domain containing 4	NM_001271365	-2.85978	5.70504e-05	0.00286101
A_64_P042249	Acvr1c	activin A receptor, type IC	NM_139090	-2.85711	0.000553476	0.00993636
A_44_P492373	Rgs20	regulator of G-protein signaling 20	NM_001127495	-2.84551	1.20821e-07	0.000209469
A_42_P616287	C1r	complement component 1, r subcomponent	NM_001134555	-2.75928	8.42765e-06	0.00123973
A_64_P095830	Gpr56	G protein-coupled receptor 56	NM_152242	-2.75124	9.25348e-06	0.00128343
A_44_P638511	Paqr5	progestin and adipoQ receptor family member V	NM_001014092	-2.75049	7.502e-05	0.00325158
A_42_P812008	Nupr1	nuclear protein, transcriptional regulator, 1	NM_053611	-2.74606	0.00138847	0.0169864
A_64_P157743	Ccl20	chemokine (C-C motif) ligand 20	NM_019233	-2.7183	3.94925e-05	0.00241451
A_64_P009803	Btg2	BTG family, member 2	NM_017259	-2.66327	4.26923e-05	0.00247901
A_44_P252483	Cxcr7	chemokine (C-X-C motif) receptor 7	NM_053352	-2.655	3.82532e-05	0.00240539
A_64_P130025	Dll1	delta-like 1 (Drosophila)	NM_032063	-2.6498	0.000476732	0.00916897
A_44_P438675	Pappa	pregnancy-associated plasma protein A	NM_001107939	-2.63883	0.00107163	0.0144664
A_64_P110299	Hes5	hes family bHLH transcription factor 5	NM_024383	-2.60142	0.000206256	0.00559984
A_43_P11820	Kcnj8	potassium inwardly-rectifying channel, subfamily J, member 8	NM_017099	-2.58286	5.54986e-05	0.00282996
A_44_P299887	Olfml2a*	olfactomedin-like 2A	NM_001106572	-2.55367	1.41258e-05	0.00150378
A_64_P013942	Ifi27l2b*	interferon, alpha-inducible protein 27 like 2B	NM_206846	-2.55195	8.27197e-05	0.00340301
A_64_P101204	Slc40a1	solute carrier family 40 (iron-regulated transporter), member 1	NM_133315	-2.53032	3.64265e-05	0.00236402
A_64_P249785	Sez6	seizure related 6 homolog (mouse)	NM_001105754	-2.52278	7.11576e-06	0.0011438
A_42_P541962	C1qtnf4	C1q and tumor necrosis factor related protein 4	NM_001107745	-2.51152	0.00122354	0.0157214
A_44_P545635	Pid1	phosphotyrosine interaction domain containing 1	NM_001110493	-2.50695	0.000202409	0.00556384
A_44_P196296	Lppr4	lipid phosphate phosphatase-related protein type 4	NM_001001508	-2.49182	0.0024722	0.0246631
A_64_P087014	Slc18a1	solute carrier family 18 (vesicular monoamine transporter), member 1	NM_013152	-2.46139	0.000426234	0.00862849
A_64_P052947	Hmx3	H6 family homeobox 3	NM_001106302	-2.43964	0.00184809	0.0203895
A_42_P638620	Lcn2	lipocalin 2	NM_130741	-2.43725	0.00138927	0.0169876
A_64_P031506	Tubb3	tubulin, beta 3 class III	NM_139254	-2.41613	0.000343865	0.0075669
A_64_P073614	Lin7a	lin-7 homolog a (C. elegans)	NM_053514	-2.41165	0.000743114	0.0116292
A_44_P1022458	Tubb6	tubulin, beta 6 class V	NM_001025675	-2.40332	9.76639e-06	0.00131694
A_42_P593020	Rln1	relaxin 1	NM_013413	-2.3895	1.26025e-05	0.0015143
A_44_P1057137	Phf1	PHD finger protein 1	NM_212538	-2.37808	0.000128031	0.00428631
A_42_P481167	Gucy1a3*	guanylate cyclase 1, soluble, alpha 3	XM_006232518	-2.37343	5.93074e-06	0.0011159
A_64_P057740	Ccdc148	coiled-coil domain containing 148	NM_001107732	-2.37125	0.0013763	0.0168885
A_44_P265013	Pear1	platelet endothelial aggregation receptor 1	NM_001134959	-2.36804	2.6391e-05	0.00207975
A_44_P444801	Pon2	paraoxonase 2	NM_001013082	-2.36445	0.00010517	0.00388537
A_44_P681660	Fn1	fibronectin 1	NM_019143	-2.34708	0.00062464	0.0105949
A_42_P498066	Tmsb4x	thymosin, beta 4, X chromosome	NM_031136	-2.34692	1.88967e-06	0.000777391
A_44_P380575	Slc7a5	solute carrier family 7 (amino acid transporter light chain, L system), member 5	NM_017353	-2.34021	0.0029241	0.0275412
A_44_P101700	Stx11	syntaxin 11	NM_001025638	-2.33652	8.3264e-05	0.00341382
A_44_P914438	Cdkn1a	cyclin-dependent kinase inhibitor 1A	NM_080782	-2.33603	5.33424e-05	0.00279639
A_42_P727191	Csrp2	cysteine and glycine-rich protein 2	NM_177425	-2.32912	0.000113713	0.00405293
A_44_P183784	Akap12	A kinase (PRKA) anchor protein 12	NM_057103	-2.30917	0.000935472	0.0133485
A_64_P156333	Cidea*	cell death-inducing DFFA-like effector a	NM_001170467	-2.30186	2.32614e-05	0.00192041
A_44_P478319	Lonrf3	LON peptidase N-terminal domain and ring finger 3	NM_001191585	-2.29405	1.74535e-05	0.00164198
A_64_P123537	Mixl1	Mix paired-like homeobox 1	NM_001105979	-2.29263	0.000248508	0.00621193
A_64_P138216	Gch1	GTP cyclohydrolase 1	NM_024356	-2.28445	0.000100623	0.00379242
A_43_P12905	Bik	BCL2-interacting killer (apoptosis-inducing)	NM_053704	-2.27568	0.000805955	0.0122493
A_64_P075599	Lmo7*	LIM domain 7	NM_001001515	-2.27332	7.37494e-05	0.00323113
A_64_P002904	Pmepa1	prostate transmembrane protein, androgen induced 1	NM_001107807	-2.27025	2.85024e-05	0.00216191
A_64_P134669	Ly6g5b	lymphocyte antigen 6 complex, locus G5B	NM_001001934	-2.26529	0.000278025	0.00661592
A_43_P13924	Emp2	epithelial membrane protein 2	NM_001007721	-2.24471	0.00527001	0.0408932
A_42_P739079	Armcx2	armadillo repeat containing, X-linked 2	NM_001014274	-2.24332	3.43514e-05	0.00231605
A_44_P763674	Ephb1	Eph receptor B1	NM_001104528	-2.23722	0.00135671	0.0167158
A_64_P128725	Mthfd2*	methylenetetrahydrofolate dehydrogenase (NADP+ dependent) 2, methenyltetrahydrofolate cyclohydrolase	NM_001109398	-2.23614	0.000461824	0.00900353
A_64_P081788	Olfml3	olfactomedin-like 3	NM_001107708	-2.236	2.51627e-05	0.00200905
A_44_P101361	Hmga2	high mobility group AT-hook 2	NM_032070	-2.23218	9.30677e-05	0.00364933
A_44_P503115	Sfrp2	secreted frizzled-related protein 2	NM_001100700	-2.23155	0.00206535	0.0218909
A_44_P243862	RGD1306941	similar to CG31122-PA	NM_001108219	-2.19425	0.000151979	0.00472928
A_64_P137277	Mycn	v-myc avian myelocytomatosis viral oncogene neuroblastoma derived homolog	NM_001013096	-2.19394	8.60267e-06	0.00123553
A_44_P855071	Fam19a4	family with sequence similarity 19 (chemokine (C-C motif)-like), member A4	NM_001134700	-2.19384	2.87844e-05	0.00215634
A_64_P104029	Spdef	SAM pointed domain containing ets transcription factor	NM_001109530	-2.19013	4.6832e-05	0.00260116
A_64_P017363	Slc30a3	solute carrier family 30 (zinc transporter), member 3	NM_001013243	-2.18168	7.72215e-05	0.00329406
A_43_P15228	Ptprr	protein tyrosine phosphatase, receptor type, R	NM_053594	-2.17373	0.00037636	0.00801317
A_64_P143281	Ccdc177	coiled-coil domain containing 177	XM_006225839	-2.17003	3.17587e-05	0.00224737
A_64_P045898	Skor2	SKI family transcriptional corepressor 2	XM_003751807	-2.16839	0.00436327	0.0359123
A_64_P052879	Ildr2	immunoglobulin-like domain containing receptor 2	XM_006250204	-2.14803	0.00263044	0.0256926
A_44_P233080	Egr1*	early growth response 1	AH004881	-2.14584	1.27532e-05	0.00150265
A_44_P523372	Nedd9	neural precursor cell expressed, developmentally down-regulated 9	NM_001011922	-2.14527	0.00214343	0.0225218
A_44_P481381	Add2	adducin 2 (beta)	NM_012491	-2.14314	0.00154037	0.0181407
A_64_P036509	Chrm3	cholinergic receptor, muscarinic 3	NM_012527	-2.13939	0.000675935	0.0110928
A_44_P320752	Rasl11a	RAS-like family 11 member A	NM_001002829	-2.13235	0.000118307	0.00413768
A_64_P108887	Cdk5r1	cyclin-dependent kinase 5, regulatory subunit 1 (p35)	NM_053891	-2.12891	0.00113398	0.0149262
A_64_P004481	Pdgfc	platelet derived growth factor C	NM_031317	-2.12853	0.00158665	0.0184794
A_44_P134213	Tpm1*	tropomyosin 1, alpha	NM_001034069	-2.12636	3.82328e-07	0.000403472
A_42_P538527	Klhl14	kelch-like family member 14	NM_001108885	-2.12494	6.41627e-05	0.00302988
A_64_P059775	Stmn3	stathmin-like 3	NM_024346	-2.12149	0.000177571	0.0051555
A_64_P134571	Nkain3	Na+/K+ transporting ATPase interacting 3	NM_001109540	-2.1025	1.32362e-05	0.00150831
A_44_P378252	Gabra2	gamma-aminobutyric acid (GABA) A receptor, alpha 2	NM_001135779	-2.10075	0.00155879	0.0182337
A_64_P054538	Clic4	chloride intracellular channel 4	NM_031818	-2.09762	0.00247559	0.0246462
A_64_P050030	Nptxr	neuronal pentraxin receptor	NM_030841	-2.09635	0.00105988	0.0143557
A_64_P131345	Adam12	ADAM metallopeptidase domain 12	XM_006223550	-2.09357	0.00695609	0.0490666
A_44_P1005082	Brinp2*	bone morphogenetic protein/retinoic acid inducible neural-specific 2	NM_173115	-2.08707	3.45177e-05	0.00232081
A_44_P478360	Mst4	serine/threonine protein kinase MST4	NM_001191736	-2.08148	0.00475599	0.0381359
A_64_P076780	Gpr64	G protein-coupled receptor 64	NM_181366	-2.08057	0.00240427	0.0242445
A_44_P424218	Mlf1	myeloid leukemia factor 1	NM_001107680	-2.0778	0.000123843	0.00422772
A_64_P030739	Vgf	VGF nerve growth factor inducible	NM_030997	-2.07607	0.000408746	0.0084077
A_64_P109118	Kcnk10*	potassium channel, subfamily K, member 10	NM_023096	-2.06248	7.8052e-07	0.000611122
A_44_P1037972	Ckmt1b	creatine kinase, mitochondrial 1B	NM_001012738	-2.05211	0.00161274	0.0186758
A_43_P18160	Tacc2	transforming, acidic coiled-coil containing protein 2	NM_001004415	-2.04986	0.00251751	0.0249409
A_64_P040695	Cars	cysteinyl-tRNA synthetase	NM_001106319	-2.04484	2.38306e-06	0.00079235
A_64_P054708	Hes1	hes family bHLH transcription factor 1	NM_024360	-2.0404	0.00108447	0.0145106
A_42_P655897	Tspan9	tetraspanin 9	NM_001107890	-2.03185	0.00290945	0.0274352
A_44_P807058	Emp1	epithelial membrane protein 1	NM_012843	-2.03173	5.4897e-05	0.00283502
A_64_P071178	Mgat5b*	mannosyl (alpha-1,6-)-glycoprotein beta-1,6-N-acetyl-glucosaminyltransferase, isozyme B	NM_001107068	-2.03121	0.00027145	0.00653634
A_64_P089201	Tcp11	t-complex protein 11	NM_001007695	-2.0185	0.00110128	0.0146789
A_64_P033845	Lmo1	LIM domain only 1	NM_139112	-2.01779	0.000123696	0.00422867
A_44_P200968	Tlr6	toll-like receptor 6	NM_207604	-2.01621	1.30708e-05	0.00149649
A_44_P277058	Ccdc150	coiled-coil domain containing 150	NM_001191806	-2.01386	0.00149034	0.0178019
A_64_P025118	Cebpb	CCAAT/enhancer binding protein (C/EBP), beta	NM_024125	-2.01118	0.00250956	0.0248824
A_64_P103590	Ankle1	ankyrin repeat and LEM domain containing 1	XM_006222167	-2.00624	4.90537e-06	0.00109232
A_42_P712801	Entpd3	ectonucleoside triphosphate diphosphohydrolase 3	NM_178106	-2.00386	4.18589e-05	0.00247202
A_44_P138301	B9d1	B9 protein domain 1	NM_001105786	-2.00249	3.18766e-05	0.00224916
A_44_P336226	Crmp1	collapsin response mediator protein 1	NM_012932	-2.00028	5.1605e-05	0.00274684
A_44_P281284	Lacc1	laccase (multicopper oxidoreductase) domain containing 1	XM_001072262	-1.99673	0.000931796	0.013351
A_64_P163638	RGD1310166	similar to Chromodomain-helicase-DNA-binding protein 1 (CHD-1)	XM_001081077	-1.99662	3.80909e-05	0.00241395
A_64_P058430	Cnpy1*	canopy FGF signaling regulator 1	XM_003749650	-1.99577	0.00156282	0.018272
A_64_P043224	RGD1306556	similar to hypothetical protein A530094D01	XM_001080521	-1.99236	0.0030688	0.0284841
A_44_P977318	Tfcp2l1	transcription factor CP2-like 1	NM_001107170	-1.98873	0.000430385	0.00869078
A_64_P042480	Sgol2	shugoshin-like 2 (S. pombe)	NM_001271191	-1.98749	0.00284963	0.0270921
A_44_P870763	Dnali1	dynein, axonemal, light intermediate chain 1	NM_001031647	-1.98579	0.000531452	0.00968424
A_42_P672103	Olig1	oligodendrocyte transcription factor 1	NM_021770	-1.97873	0.000506303	0.00946764
A_64_P096487	Slc36a1	solute carrier family 36 (proton/amino acid symporter), member 1	NM_130415	-1.97499	0.00111234	0.0147454
A_64_P027298	Ptpn14	protein tyrosine phosphatase, non-receptor type 14	NM_001107200	-1.96853	2.70848e-05	0.00210033
A_44_P1014659	Plek2	pleckstrin 2	NM_001114180	-1.96752	0.00231131	0.0237109
A_44_P226575	Neurod1	neuronal differentiation 1	NM_019218	-1.96552	0.000679736	0.0111027
A_64_P159175	Adamts6	ADAM metallopeptidase with thrombospondin type 1 motif, 6	XM_006231895	-1.96302	1.3532e-05	0.00150664
A_64_P142141	Cldn23	claudin 23	NM_001033062	-1.95221	0.000569083	0.0100457
A_64_P082251	LOC361016	similar to RIKEN cDNA 4933406L09	BC086559	-1.94979	6.13519e-06	0.00111965
A_44_P437896	Bdnf	brain-derived neurotrophic factor	NM_012513	-1.94494	0.000150736	0.00470871
A_44_P606189	LOC679582	similar to Protein C1orf48 homolog	XM_006225154	-1.93167	1.65205e-05	0.00161688
A_64_P021845	Car7	carbonic anhydrase 7	NM_001106165	-1.92609	0.00176832	0.0198065
A_64_P053471	Kcnk2	potassium channel, subfamily K, member 2	NM_172041	-1.91344	0.000886889	0.0129522
A_44_P505671	Parm1	prostate androgen-regulated mucin-like protein 1	NM_173114	-1.91138	0.000702783	0.0112967
A_43_P14795	Traf3ip2	Traf3 interacting protein 2	NM_001044248	-1.90729	0.000378963	0.00802633
A_64_P164351	Tle6*	transducin-like enhancer of split 6 (E(sp1) homolog, Drosophila)	XM_006241027	-1.90723	0.000230864	0.00599951
A_44_P1006068	Exoc3l4	exocyst complex component 3-like 4	NM_001106759	-1.90207	0.00216047	0.0226323
A_64_P001052	Mnd1	meiotic nuclear divisions 1 homolog (S. cerevisiae)	XM_006224158	-1.89636	0.000463954	0.00903054
A_42_P635228	Depdc1b	DEP domain containing 1B	NM_001107651	-1.88441	1.95733e-05	0.00172758
A_42_P525886	Crabp1	cellular retinoic acid binding protein 1	NM_001105716	-1.88345	0.000364191	0.00787145
A_64_P102423	Bbs1	Bardet-Biedl syndrome 1	NM_001107569	-1.88134	6.7248e-05	0.00310313
A_64_P120759	Amotl1	angiomotin-like 1	XM_006242541	-1.87584	0.000938636	0.0133858
A_64_P144587	Glipr2	GLI pathogenesis-related 2	XM_006225276	-1.87161	1.35629e-05	0.00150319
A_44_P792621	Tmem63a	transmembrane protein 63a	NM_001134496	-1.87103	3.68364e-05	0.00236533
A_64_P062608	Chst7	carbohydrate (N-acetylglucosamine 6-O) sulfotransferase 7	NM_207600	-1.8672	1.35954e-05	0.00149995
A_44_P1019480	Cdc42ep2	CDC42 effector protein (Rho GTPase binding) 2	NM_001009689	-1.8669	0.0028888	0.0273041
A_44_P700270	Fam64a*	family with sequence similarity 64, member A	NM_001113781	-1.86545	8.17356e-05	0.0033797
A_64_P137461	Bspry	B-box and SPRY domain containing	NM_022261	-1.86485	0.00107943	0.0144991
A_64_P052626	Msn	moesin	NM_030863	-1.862	0.000760266	0.0118214
A_42_P641393	Cdca5	cell division cycle associated 5	NM_001115042	-1.85836	5.52032e-05	0.00282677
A_64_P113802	Rrm2*	ribonucleotide reductase M2	NM_001025740	-1.85713	0.000980683	0.013767
A_64_P106162	Pck2	phosphoenolpyruvate carboxykinase 2 (mitochondrial)	NM_001108377	-1.85664	0.000172608	0.00505373
A_64_P089807	RGD1563065	similar to 3110047P20Rik protein	XM_006221753	-1.85174	1.07558e-05	0.00135972
A_44_P998008	Bace2	beta-site APP-cleaving enzyme 2	NM_001002802	-1.85164	0.000152312	0.00472753
A_43_P12586	Ptgis	prostaglandin I2 (prostacyclin) synthase	NM_031557	-1.85084	1.84544e-07	0.000298616
A_64_P101096	Sapcd2*	suppressor APC domain containing 2	NM_001109418	-1.84839	0.000121267	0.00419288
A_64_P097183	Myo3a	myosin IIIA	XM_001053631	-1.84088	0.00323324	0.0294916
A_42_P832133	Khdrbs2	KH domain containing, RNA binding, signal transduction associated 2	NM_133318	-1.83607	8.10004e-05	0.00336651
A_43_P14111	Kitlg*	KIT ligand	NM_021843	-1.83459	0.00165896	0.0189935
A_64_P013182	Stxbp6	syntaxin binding protein 6 (amisyn)	NM_001191872	-1.83298	0.000913019	0.0131753
A_64_P100346	Qrich2	glutamine rich 2	XM_006220926	-1.82347	0.0024213	0.0243252
A_64_P144134	RGD1566029	similar to mKIAA1644 protein	XM_001078061	-1.82319	8.66427e-05	0.00349915
A_64_P018766	Calca*	calcitonin-related polypeptide alpha	NM_001033955	-1.81979	7.62173e-05	0.00326269
A_44_P127337	Rbpms	RNA binding protein with multiple splicing	NM_001271244	-1.8162	0.000664372	0.0109998
A_44_P778966	Fam221a	family with sequence similarity 221, member A	NM_001025771	-1.81586	2.82645e-05	0.00215058
A_44_P250520	Exnef	exonuclease NEF-sp	NM_001079706	-1.81396	0.000930284	0.0133451
A_44_P776231	Tp53i11	tumor protein p53 inducible protein 11	NM_001107749	-1.81322	0.000344232	0.00756126
A_64_P302888	Gabpb1l	GA binding protein transcription factor, beta subunit 1-like	NM_001135015	-1.81138	0.000126012	0.004248
A_64_P066601	Rhod	ras homolog family member D	NM_001106323	-1.8097	0.000175975	0.0051153
A_44_P1003343	Ccdc65	coiled-coil domain containing 65	NM_001014203	-1.80772	4.21991e-05	0.00246809
A_64_P062562	Pou2f2	POU class 2 homeobox 2	NM_001271204	-1.79954	0.00265229	0.0258125
A_44_P487562	Net1	neuroepithelial cell transforming 1	NM_001039023	-1.79576	0.00555257	0.0421162
A_42_P602570	Bex1	brain expressed, X-linked 1	NM_001037365	-1.79302	7.35268e-06	0.00116643
A_44_P118724	Arc	activity-regulated cytoskeleton-associated protein	NM_019361	-1.79293	6.28632e-05	0.0029918
A_43_P12967	Cap2	CAP, adenylate cyclase-associated protein, 2 (yeast)	NM_053874	-1.78999	0.000588214	0.010198
A_64_P073735	LOC500700	similar to chromosome 14 open reading frame 145	XR_347428	-1.78601	0.000182905	0.00526627
A_64_P097497	Fsip1	fibrous sheath interacting protein 1	NM_001013078	-1.78158	5.61282e-05	0.00285009
A_44_P466434	Fam212b	family with sequence similarity 212, member B	NM_001107713	-1.7793	0.000302492	0.00701921
A_64_P078269	Iglon5	IgLON family member 5	XM_218634	-1.77803	0.000470197	0.00911552
A_42_P563564	Gprin1	G protein-regulated inducer of neurite outgrowth 1	XM_344571	-1.76847	2.07196e-06	0.000798262
A_64_P130184	Trpv2	transient receptor potential cation channel, subfamily V, member 2	NM_017207	-1.76248	0.00301131	0.0281009
A_64_P144123	Olig2*	oligodendrocyte lineage transcription factor 2	NM_001100557	-1.76129	0.000258161	0.00634219
A_44_P423651	Prss12	protease, serine, 12 neurotrypsin (motopsin)	NM_053504	-1.75932	5.87777e-05	0.00291749
A_43_P19763	Tlr2	toll-like receptor 2	NM_198769	-1.75909	0.00107232	0.0144597
A_64_P048817	Usp51*	ubiquitin specific peptidase 51	NM_001108252	-1.74982	9.02405e-05	0.00357311
A_44_P388650	Camk4	calcium/calmodulin-dependent protein kinase IV	NM_012727	-1.74533	0.00133927	0.0165936
A_64_P109457	Kif2c*	kinesin family member 2C	NM_001085369	-1.74244	0.000486752	0.00924449
A_64_P036174	Slc25a47	solute carrier family 25, member 47	NM_001001509	-1.74243	0.000420791	0.00856831
A_42_P685138	Dab1	Dab, reelin signal transducer, homolog 1 (Drosophila)	NM_153621	-1.73459	2.1204e-06	0.000779792
A_64_P121786	Abcg2	ATP-binding cassette, subfamily G (WHITE), member 2	NM_181381	-1.73223	0.000273123	0.00656359
A_44_P201295	Mybpc2	myosin binding protein C, fast-type	NM_001106257	-1.73054	0.00205224	0.02179
A_44_P521587	Arhgef3	Rho guanine nucleotide exchange factor (GEF) 3	NM_001106061	-1.72772	0.000309514	0.00714798
A_64_P071495	Actg2	actin, gamma 2, smooth muscle, enteric	NM_012893	-1.72234	0.00141224	0.0171733
A_44_P496061	Stmn2*	stathmin-like 2	NM_053440	-1.72221	2.41388e-05	0.00194006
A_64_P035022	Hist1h2ac	histone cluster 1, H2ac	XM_001062714	-1.7215	0.00215999	0.022637
A_44_P314505	Arl6	ADP-ribosylation factor-like 6	NM_001108842	-1.72031	0.00165652	0.0189835
A_44_P468193	Mxd3	Max dimerization protein 3	NM_145773	-1.71985	0.000132943	0.00438421
A_64_P032127	Ttll7	tubulin tyrosine ligase-like family, member 7	XM_006224284	-1.71966	7.94168e-05	0.00335235
A_43_P11616	Atf3	activating transcription factor 3	NM_012912	-1.71904	1.5334e-05	0.00156381
A_44_P553341	Lrfn5	leucine rich repeat and fibronectin type III domain containing 5	NM_001108024	-1.71807	0.0066375	0.0474957
A_44_P899938	Fam124a	family with sequence similarity 124A	XM_006252190	-1.7171	0.00229073	0.0235596
A_44_P139869	Tmem176b	transmembrane protein 176B	NM_134390	-1.71343	0.00129104	0.0161861
A_64_P076337	LOC500013	similar to sterile alpha motif domain containing 9-like	XR_008617	-1.71309	0.00240372	0.0242591
A_44_P423691	Lgals5	lectin, galactose binding, soluble 5	NM_012976	-1.70763	0.000350074	0.00764805
A_64_P000934	Mis18a	MIS18 kinetochore protein A	NM_001127523	-1.70639	0.000776871	0.0119646
A_44_P333403	Troap	trophinin associated protein	NM_001271243	-1.70264	0.000162168	0.00486545
A_64_P052665	Cdc6	cell division cycle 6	NM_001108298	-1.70127	0.000207568	0.00561661
A_44_P140314	Cdc25c	cell division cycle 25C	NM_001107396	-1.69676	2.58181e-06	0.000803406
A_64_P075077	Bex2	brain expressed X-linked 2	NM_001077435	-1.69401	0.000313964	0.00718917
A_44_P153774	Plce1	phospholipase C, epsilon 1	NM_053758	-1.69305	0.000352003	0.00767639
A_43_P15245	Npr1	natriuretic peptide receptor A/guanylate cyclase A (atrionatriuretic peptide receptor A)	NM_012613	-1.68594	1.43808e-05	0.00151104
A_42_P764466	Arhgap18	Rho GTPase activating protein 18	NM_001170575	-1.68295	1.85405e-05	0.00169817
A_64_P103000	Scn3a	sodium channel, voltage-gated, type III, alpha	NM_013119	-1.67954	0.000419099	0.00854822
A_44_P180460	LOC102553146	piggyBac transposable element-derived protein 1-like	XR_341648	-1.66958	2.35451e-06	0.000816408
A_64_P285805	Lgals9	lectin, galactoside-binding, soluble, 9	NM_012977	-1.66763	2.65093e-05	0.00208231
A_44_P576954	Ddx58	DEAD (Asp-Glu-Ala-Asp) box polypeptide 58	NM_001106645	-1.66759	0.00147971	0.0177273
A_64_P043161	Fbln1	fibulin 1	NM_001127547	-1.66645	0.00714088	0.0498629
A_44_P1020422	Nes	nestin	NM_012987	-1.66559	1.39501e-05	0.0015116
A_64_P163927	Raver2	ribonucleoprotein, PTB-binding 2	NM_001191867	-1.65864	3.26029e-05	0.00226744
A_64_P246030	Pfkfb1	6-phosphofructo-2-kinase/fructose-2,6-biphosphatase 1	NM_012621	-1.65659	0.000400978	0.00834694
A_64_P017906	Saal1	serum amyloid A-like 1	AY325259	-1.65615	0.000686353	0.0111807
A_64_P020168	Pou3f1	POU class 3 homeobox 1	NM_138838	-1.65484	0.000326911	0.00735382
A_64_P129137	Tpm3	tropomyosin 3	NM_057208	-1.65305	1.27261e-05	0.00151416
A_64_P044732	Nrcam	neuronal cell adhesion molecule	NM_013150	-1.65048	0.000332173	0.00740359
A_42_P527141	Foxm1	forkhead box M1	NM_031633	-1.64925	3.77471e-05	0.00239842
A_42_P794130	Cdc20	cell division cycle 20	NM_171993	-1.64442	0.000124535	0.00423349
A_64_P080509	Fut1	fucosyltransferase 1	NM_031236	-1.64291	0.00271287	0.0262442
A_44_P1032538	Gng3	guanine nucleotide binding protein (G protein), gamma 3	NM_053658	-1.64004	1.1423e-05	0.00142917
A_44_P457548	Parp9	poly (ADP-ribose) polymerase family, member 9	NM_001103351	-1.63862	0.00121387	0.0156303
A_64_P006072	Zfp536	zinc finger protein 536	XM_006223211	-1.63105	4.23006e-05	0.00246808
A_42_P773816	Cd1d1	CD1d1 molecule	NM_017079	-1.62652	8.08342e-05	0.00337115
A_64_P019687	LOC500227	hypothetical gene supported by BC079424	NM_001024330	-1.62394	0.000134484	0.00442302
A_64_P116620	Aff2	AF4/FMR2 family, member 2	XM_006223388	-1.62373	0.00023834	0.00606392
A_42_P840867	Iqgap2*	IQ motif containing GTPase activating protein 2	XM_002729002	-1.619	6.57291e-05	0.00307394
A_44_P696994	Ifit2	interferon-induced protein with tetratricopeptide repeats 2	NM_001024753	-1.61898	0.000569347	0.010043
A_42_P543654	Eva1a	eva-1 homolog A	NM_001109243	-1.61506	0.000311178	0.00716596
A_64_P091388	Rai14	retinoic acid induced 14	NM_001011947	-1.61245	3.97324e-05	0.002417
A_42_P687133	Nrgn	neurogranin	NM_024140	-1.61122	0.000933719	0.013347
A_64_P039576	Elovl2	ELOVL fatty acid elongase 2	NM_001109118	-1.61075	0.00213633	0.0224569
A_64_P066616	Tmem194	transmembrane protein 194A	NM_001271249	-1.60222	0.00233539	0.0238471
A_64_P016828	Myo1b	myosin Ib	NM_053986	-1.60001	0.000130757	0.00434163
A_64_P012016	Mtmr11	myotubularin related protein 11	NM_001191096	-1.59874	0.00020249	0.00555348
A_44_P1039606	Cenpt	centromere protein T	NM_001024257	-1.59134	0.000566313	0.0100259
A_44_P1019604	Ube2c	ubiquitin-conjugating enzyme E2C	NM_001106542	-1.58995	0.000505579	0.009476
A_42_P623839	Ttc39b	tetratricopeptide repeat domain 39B	NM_001106665	-1.58956	0.00134009	0.0165868
A_44_P885889	Fam81a*	family with sequence similarity 81, member A	NM_001108163	-1.58784	0.00384962	0.0332283
A_44_P534089	Ccnb1	cyclin B1	NM_171991	-1.58782	1.86792e-05	0.00168544
A_44_P345081	Cenpm	centromere protein M	NM_001130504	-1.58708	8.25486e-06	0.00124448
A_44_P473159	Cenpi	centromere protein I	NM_012955	-1.58505	6.44947e-06	0.00114264
A_44_P214811	Tfrc*	transferrin receptor	NM_022712	-1.58409	6.03112e-06	0.00111746
A_42_P816402	Wdr31	WD repeat domain 31	NM_001011976	-1.58153	1.40073e-05	0.00151104
A_64_P064501	Osbpl3	oxysterol binding protein-like 3	XM_006224924	-1.57804	0.00131968	0.0164601
A_44_P480267	Asns	asparagine synthetase (glutamine-hydrolyzing)	NM_013079	-1.57606	2.00673e-07	0.000304421
A_44_P262091	Fabp3	fatty acid binding protein 3, muscle and heart	NM_024162	-1.57332	2.46055e-06	0.000785823
A_44_P788634	Mum1l1*	melanoma associated antigen (mutated) 1-like 1	NM_001109321	-1.56945	3.84866e-05	0.0024014
A_64_P001741	Ccna2*	cyclin A2	NM_053702	-1.56776	7.58509e-05	0.00326428
A_64_P133289	Dact1	dishevelled-binding antagonist of beta-catenin 1	XM_576044	-1.56644	0.000403096	0.0083695
A_42_P499158	Vcam1	vascular cell adhesion molecule 1	NM_012889	-1.56614	0.000407398	0.00839419
A_42_P818546	Fhod1	formin homology 2 domain containing 1	NM_001191600	-1.55965	0.000104613	0.00387659
A_44_P114500	Gipc2	GIPC PDZ domain containing family, member 2	NM_001037210	-1.55406	0.0054926	0.0418445
A_42_P623688	Gatm	glycine amidinotransferase (L-arginine:glycine amidinotransferase)	NM_031031	-1.55204	0.00127672	0.016123
A_64_P015549	Lyl1	lymphoblastic leukemia derived sequence 1	NM_001007677	-1.55163	1.58497e-05	0.00160294
A_64_P119607	Nebl	nebulette	NM_001191694	-1.54668	0.000485461	0.00924891
A_44_P231628	Snapc2	small nuclear RNA activating complex, polypeptide 2	NM_001013121	-1.54555	0.00134986	0.0166567
A_42_P688266	Arap3	ArfGAP with RhoGAP domain, ankyrin repeat and PH domain 3	XM_006222556	-1.54548	4.12501e-06	0.000972059
A_64_P110239	Adamts3	ADAM metallopeptidase with thrombospondin type 1, motif 3	NM_001107212	-1.54213	0.00144268	0.017456
A_44_P494754	Clspn	claspin	NM_001106687	-1.54152	0.00101838	0.0140205
A_44_P684180	Lrrn1	leucine rich repeat neuronal 1	NM_001037363	-1.54117	1.3114e-06	0.000663133
A_44_P286853	Akt3	v-akt murine thymoma viral oncogene homolog 3	NM_031575	-1.54097	0.000113647	0.00405653
A_44_P178519	Adamts7	ADAM metallopeptidase with thrombospondin type 1 motif, 7	NM_001047101	-1.53917	2.87905e-05	0.00215016
A_64_P038926	Prodh	proline dehydrogenase (oxidase) 1	NM_001135778	-1.53655	0.00050569	0.00947076
A_44_P535268	Gucy1b3	guanylate cyclase 1, soluble, beta 3	NM_012769	-1.5339	0.000274891	0.00658004
A_44_P520859	Pkmyt1	protein kinase, membrane associated tyrosine/threonine 1	NM_001105766	-1.53093	1.87862e-05	0.00168881
A_64_P046754	Igfbp3	insulin-like growth factor binding protein 3	NM_012588	-1.5307	0.000349139	0.00764829
A_43_P22402	Fbxo5	F-box protein 5	NM_001106206	-1.5288	0.000138343	0.00450719
A_42_P636189	Rps6ka6	ribosomal protein S6 kinase polypeptide 6	XM_006257189	-1.52776	0.000741837	0.0116317
A_64_P022943	Rara	retinoic acid receptor, alpha	NM_031528	-1.52324	0.00664291	0.0475064
A_64_P151012	Pard3b	par-3 family cell polarity regulator beta	NM_001191808	-1.51911	0.00278141	0.0266734
A_44_P668313	Uaca	uveal autoantigen with coiled-coil domains and ankyrin repeats	NM_001195564	-1.5157	0.00111739	0.01478
A_64_P045191	Dner	delta/notch-like EGF repeat containing	XM_001064351	-1.51521	0.0013353	0.0165697
A_42_P619114	Dnajc22	DnaJ (Hsp40) homolog, subfamily C, member 22	NM_001014204	-1.51492	0.000224073	0.00590521
A_44_P372839	Cenpe	centromere protein E	XM_006224269	-1.51113	0.000146496	0.00462388
A_44_P433935	Plac1	placenta-specific 1	NM_001024894	-1.50896	1.42506e-06	0.000678216
A_44_P686406	RGD1562310	similar to hypothetical protein FLJ21415	NM_001109066	-1.50605	0.000528332	0.00965637
A_42_P523070	Kif18b	kinesin family member 18B	NM_001039019	-1.50333	0.000240873	0.00609642
A_64_P052635	Bsn	bassoon (presynaptic cytomatrix protein)	NM_019146	-1.50233	7.50961e-07	0.000628529
A_42_P767077	Gja4	gap junction protein, alpha 4	NM_021654	-1.50026	0.0017698	0.0198139
A_42_P729743	Fxyd6	FXYD domain-containing ion transport regulator 6	NM_022005	-1.50006	0.000366182	0.00789341
A_43_P14372	Chchd7	coiled-coil-helix-coiled-coil-helix domain containing 7	XM_003749892	-1.49985	0.000644998	0.0107671
A_64_P012005	Stk10	serine/threonine kinase 10	NM_019206	-1.49909	0.00240358	0.0242678
A_44_P272839	Tube1*	tubulin, epsilon 1	NM_001108536	-1.49896	1.07186e-05	0.0013621
A_64_P154297	Iqgap3	IQ motif containing GTPase activating protein 3	NM_001191709	-1.49642	0.000140364	0.00454861
A_44_P664191	Arhgef2	rho/rac guanine nucleotide exchange factor (GEF) 2	NM_001012079	-1.49374	3.45866e-05	0.00231902
A_64_P043614	Slc39a5	solute carrier family 39 (zinc transporter), member 5	NM_001108728	-1.48884	3.089e-05	0.00223809
A_64_P015212	Fbxo47	F-box protein 47	XM_006221023	-1.48326	0.00532017	0.0411508
A_42_P752336	Nefm	neurofilament, medium polypeptide	NM_017029	-1.48215	8.77881e-05	0.00351616
A_44_P428997	Zc2hc1a	zinc finger, C2HC-type containing 1A	NM_001107661	-1.47895	1.70274e-05	0.00163356
A_44_P443101	Cln5*	ceroid-lipofuscinosis, neuronal 5	NM_001191689	-1.47666	0.00225525	0.0232934
A_42_P458530	Ripk3	receptor-interacting serine-threonine kinase 3	NM_139342	-1.47534	0.000158311	0.00482729
A_44_P140514	Cenpa	centromere protein A	NM_001106711	-1.47097	0.00115302	0.0150625
A_44_P1011253	Nars	asparaginyl-tRNA synthetase	NM_001025635	-1.47035	2.26858e-05	0.00188572
A_64_P098921	Cdca3	cell division cycle associated 3	NM_001007648	-1.47023	0.00042341	0.00860001
A_44_P483360	Nrip3*	nuclear receptor interacting protein 3	NM_001108498	-1.46931	0.000440157	0.00877855
A_64_P135843	Grb7	growth factor receptor bound protein 7	NM_053403	-1.46764	0.00712829	0.0498036
A_43_P12908	Klf4	Kruppel-like factor 4 (gut)	NM_053713	-1.46604	0.000205255	0.00558514
A_64_P159063	Ppp1r14c	protein phosphatase 1, regulatory (inhibitor) subunit 14c	NM_133425	-1.46117	0.00224633	0.0232408
A_43_P14233	Pttg1	pituitary tumor-transforming 1	NM_022391	-1.45786	0.000142409	0.00456613
A_64_P148791	Wdr60	WD repeat domain 60	NM_001191773	-1.4561	4.84452e-05	0.00264834
A_42_P473886	Lsm2	LSM2 homolog, U6 small nuclear RNA associated (S. cerevisiae)	NM_001165922	-1.45179	0.000613476	0.0104714
A_64_P052715	Atf5	activating transcription factor 5	NM_172336	-1.44971	1.75089e-05	0.00164083
A_43_P12007	Slc3a2	solute carrier family 3 (amino acid transporter heavy chain), member 2	NM_019283	-1.44473	6.96082e-05	0.00315211
A_64_P158073	Espl1	extra spindle pole bodies homolog 1 (S. cerevisiae)	NM_001170602	-1.44103	8.33449e-05	0.00341138
A_44_P506273	Neil3	nei endonuclease VIII-like 3 (E. coli)	NM_001170346	-1.44039	2.07421e-05	0.00180449
A_44_P396123	S100a16	S100 calcium binding protein A16	NM_001108557	-1.4386	0.000849903	0.0125786
A_44_P317388	Mcam	melanoma cell adhesion molecule	NM_023983	-1.43837	1.04282e-05	0.00137562
A_64_P028943	Glb1l	galactosidase, beta 1-like	NM_001127529	-1.43823	0.00598713	0.0441164
A_44_P330828	MGC105649	hypothetical LOC302884	NM_001008518	-1.4382	0.00132168	0.0164765
A_64_P066841	Batf3	basic leucine zipper transcription factor, ATF-like 3	NM_021865	-1.42975	1.29496e-05	0.00149673
A_64_P104538	Ttk	Ttk protein kinase	NM_001108172	-1.42459	0.000123342	0.00423444
A_42_P576454	Nrm	nurim (nuclear envelope membrane protein)	NM_212508	-1.4216	0.00124362	0.0159037
A_64_P103871	Gins3	GINS complex subunit 3 (Psf3 homolog)	NM_001107408	-1.42043	0.00307627	0.0284989
A_43_P16767	Igfbp4	insulin-like growth factor binding protein 4	NM_001004274	-1.41912	0.000384013	0.00809797
A_64_P009723	Hmgn5	high mobility group nucleosome binding domain 5	NM_001276434	-1.41301	0.000197709	0.0054969
A_44_P532237	Fanca	Fanconi anemia, complementation group A	NM_001108455	-1.41261	0.000279235	0.0066252
A_64_P130239	Slitrk3	SLIT and NTRK-like family, member 3	NM_001107683	-1.40978	0.00243061	0.0243482
A_44_P100886	RGD1311723	similar to KIAA1731 protein	NM_001271048	-1.40978	3.06012e-05	0.00224397
A_42_P571463	Rabl2a	RAB, member of RAS oncogene family-like 2A	NM_001013221	-1.40875	0.000226183	0.00593503
A_64_P070448	Nxph3	neurexophilin 3	BC101856	-1.40826	0.00242432	0.0243355
A_44_P482294	Dck	deoxycytidine kinase	NM_024158	-1.4082	0.00291443	0.0274714
A_44_P409820	Faslg	Fas ligand (TNF superfamily, member 6)	NM_012908	-1.40814	0.00236997	0.0240384
A_44_P544351	Tcn2	transcobalamin 2	NM_022534	-1.40791	0.000557802	0.00996244
A_42_P485243	Plekha8	pleckstrin homology domain containing, family A (phosphoinositide binding specific) member 8	NM_001109235	-1.40762	6.88496e-06	0.0011446
A_42_P690712	Kpna6	karyopherin alpha 6 (importin alpha 7)	NM_001015029	-1.40679	0.00188174	0.0205922
A_64_P009892	Lbx1	ladybird homeobox 1	NM_001047108	-1.40654	0.000517783	0.00957899
A_43_P12665	Mmp24	matrix metallopeptidase 24	NM_031757	-1.40649	0.00104644	0.0142292
A_64_P018177	RGD1563668	similar to High mobility group protein 1 (HMG-1)		-1.40508	0.000120295	0.00417709
A_42_P822838	Nsg2	neuron specific gene family member 2	NM_001034152	-1.39833	0.000460454	0.00899126
A_44_P234129	Dlgap5	discs, large (Drosophila) homolog-associated protein 5	NM_001135802	-1.39776	1.05665e-05	0.00137887
A_44_P116904	Nrsn1	neurensin 1	NM_001106109	-1.39154	0.00311108	0.0287447
A_43_P12852	Picalm	phosphatidylinositol binding clathrin assembly protein	NM_053554	-1.39026	0.00412439	0.0346032
A_44_P1004840	Tnfsf9	tumor necrosis factor (ligand) superfamily, member 9	NM_181384	-1.38964	0.000737416	0.0115848
A_64_P108200	Kif22	kinesin family member 22	NM_001009645	-1.3881	0.00103896	0.0141673
A_64_P076575	Patl1	protein associated with topoisomerase II homolog 1 (yeast)	NM_001108520	-1.38803	0.00134375	0.0166067
A_64_P098260	Sp5	Sp5 transcription factor	NM_001106552	-1.38701	0.00496707	0.0392578
A_64_P102545	Tmod4	tropomodulin 4	NM_001270650	-1.38663	0.00370364	0.0323246
A_64_P079225	Fam110a	family with sequence similarity 110, member A	NM_001014050	-1.38516	8.40753e-06	0.00125195
A_64_P028718	Zwilch	zwilch kinetochore protein	XM_006226463	-1.38503	0.000832581	0.0124513
A_43_P21176	Glce	glucuronic acid epimerase	XM_001073932	-1.38455	3.79703e-06	0.000960016
A_44_P501898	Chtf18	CTF18, chromosome transmission fidelity factor 18 homolog (S. cerevisiae)	NM_001105773	-1.38364	0.00014434	0.0046037
A_44_P936248	Slc24a3	solute carrier family 24 (sodium/potassium/calcium exchanger), member 3	NM_053505	-1.3795	0.000589985	0.0102141
A_42_P816878	Rgs7bp	regulator of G-protein signaling 7 binding protein	NM_001012347	-1.37574	0.00511636	0.0400336
A_42_P757414	Diaph3*	diaphanous-related formin 3	XM_001074393	-1.37491	0.00023712	0.00604557
A_64_P061770	Psrc1*	proline/serine-rich coiled-coil 1	NM_001044302	-1.37393	0.000718112	0.0113996
A_64_P003124	Mybl2*	myeloblastosis oncogene-like 2	NM_001106536	-1.37336	0.00105599	0.014311
A_44_P116369	Smoc1	SPARC related modular calcium binding 1	NM_001002835	-1.37041	0.00327914	0.0297427
A_43_P18332	Lrfn2	leucine rich repeat and fibronectin type III domain containing 2	NM_001039699	-1.36708	0.00386743	0.0332755
A_64_P268234	Spc24	SPC24, NDC80 kinetochore complex component	XM_003750448	-1.36615	0.00133151	0.016565
A_44_P461544	Ccnb2	cyclin B2	NM_001009470	-1.36551	0.0012887	0.0161901
A_44_P820062	Aif1l*	allograft inflammatory factor 1-like	NM_001108578	-1.36507	0.000207573	0.00561049
A_44_P506039	Tsc1	tuberous sclerosis 1	NM_021854	-1.36303	0.00286207	0.0271784
A_43_P11186	Aifm2	apoptosis-inducing factor, mitochondrion-associated 2	NM_001139483	-1.36185	0.00111614	0.0147796
A_64_P165168	Melk	maternal embryonic leucine zipper kinase	NM_001108662	-1.36068	3.09687e-05	0.00223712
A_64_P158653	Knstrn	kinetochore-localized astrin/SPAG5 binding protein	NM_001004264	-1.35992	0.000241827	0.00610783
A_64_P124681	Tmem145	transmembrane protein 145	XM_006223139	-1.35932	0.00157738	0.0183979
A_42_P669907	Slc16a7	solute carrier family 16 (monocarboxylate transporter), member 7	NM_017302	-1.35756	0.000903825	0.0131128
A_64_P059257	Gpc2	glypican 2	NM_138511	-1.35503	0.000154631	0.0047569
A_42_P535608	Asf1b	anti-silencing function 1B histone chaperone	NM_001107160	-1.35416	0.000167359	0.00495988
A_44_P899239	Samd9l	sterile alpha motif domain containing 9-like	XM_001069386	-1.35348	0.00010806	0.00394412
A_42_P712191	Gins1	GINS complex subunit 1 (Psf1 homolog)	NM_001109207	-1.35193	0.000589001	0.0102043
A_43_P22864	Rad54l	RAD54 like (S. cerevisiae)	NM_001134960	-1.35186	9.30064e-05	0.00365283
A_64_P042093	LOC364767	similar to minichromosome maintenance protein 7	XM_003751724	-1.35073	0.000433829	0.0087385
A_64_P086979	Pdzrn4	PDZ domain containing RING finger 4	NM_001108107	-1.35032	4.56203e-05	0.00256318
A_44_P792446	Scube1	signal peptide, CUB domain, EGF-like 1	NM_001134884	-1.34953	0.00471969	0.0379577
A_44_P576822	Inhbb	inhibin beta-B	NM_080771	-1.34841	0.000847225	0.0125619
A_64_P048581	Ddx19b	DEAD (Asp-Glu-Ala-As) box polypeptide 19B	NM_001005895	-1.3481	0.000421019	0.00856579
A_64_P026632	Jade3	jade family PHD finger 3	NM_001271265	-1.34619	0.0043046	0.0355862
A_43_P22909	Intu	inturned planar cell polarity protein	XM_006232293	-1.34296	0.0019457	0.0210549
A_44_P196440	Cnksr2*	connector enhancer of kinase suppressor of Ras 2	NM_001113366	-1.34155	0.000100087	0.00377809
A_43_P17789	Ttc9b	tetratricopeptide repeat domain 9B	NM_001108478	-1.34037	0.00215207	0.0225833
A_44_P591370	Arnt2	aryl hydrocarbon receptor nuclear translocator 2	NM_012781	-1.34031	0.000352737	0.00767859
A_44_P137633	Adora1	adenosine A1 receptor	XM_006249859	-1.33843	1.07049e-05	0.00137476
A_44_P840715	Galm	galactose mutarotase (aldose 1-epimerase)	NM_001007704	-1.33295	0.00287726	0.02728
A_44_P107634	Haus4	HAUS augmin-like complex, subunit 4	NM_001013995	-1.33271	0.000752451	0.0117375
A_44_P132960	S100a3	S100 calcium binding protein A3	NM_053681	-1.33111	0.00630337	0.0457659
A_44_P1005213	Nuf2	NUF2, NDC80 kinetochore complex component	NM_001012028	-1.33107	0.00015961	0.00483048
A_64_P072417	Kbtbd6	kelch repeat and BTB (POZ) domain containing 6	BC086326	-1.33079	0.00609673	0.0447475
A_64_P050951	Nmu	neuromedin U	NM_022239	-1.32685	0.000322653	0.00730545
A_44_P868890	Gli2	GLI family zinc finger 2	NM_001107169	-1.32673	0.00102923	0.0140979
A_64_P119633	Plat	plasminogen activator, tissue	NM_013151	-1.32471	0.000148209	0.00464772
A_64_P050303	Spc25	SPC25, NDC80 kinetochore complex component	NM_001009654	-1.32145	0.00172444	0.019504
A_44_P577899	Myt1	myelin transcription factor 1	NM_001108615	-1.32115	0.000525483	0.00966252
A_42_P802550	Pdlim1	PDZ and LIM domain 1	NM_017365	-1.32012	0.000123066	0.00424298
A_44_P1042711	Kif20a	kinesin family member 20A	NM_001108426	-1.31874	5.01261e-05	0.00269173
A_42_P579376	Nbl1	neuroblastoma 1, DAN family BMP antagonist	NM_031609	-1.31507	0.000188771	0.00536515
A_43_P22110	Nfatc2ip	nuclear factor of activated T-cells, cytoplasmic, calcineurin-dependent 2 interacting protein	NM_001007692	-1.31391	0.001675	0.019141
A_44_P290187	Sfrp4	secreted frizzled-related protein 4	NM_053544	-1.31314	1.85979e-05	0.00169066
A_44_P290966	Pcdh19	protocadherin 19	NM_001169129	-1.31302	6.0691e-05	0.00295209
A_44_P299721	Rrm1	ribonucleotide reductase M1	NM_001013236	-1.31269	0.000705735	0.0113067
A_44_P407204	Pgap1	post-GPI attachment to proteins 1	NM_201990	-1.31059	0.00508259	0.039898
A_43_P12739	Pawr	PRKC, apoptosis, WT1, regulator	NM_033485	-1.30996	0.00662942	0.0474518
A_64_P072204	Esco2*	establishment of sister chromatid cohesion N-acetyltransferase 2	XM_003752821	-1.30972	0.00133968	0.0165901
A_42_P460340	Mal2	mal, T-cell differentiation protein 2	NM_198786	-1.30894	0.00614719	0.045009
A_64_P107459	Sept6	septin 6	NM_001173429	-1.30827	1.61474e-05	0.00159971
A_44_P406805	Rfc3	replication factor C (activator 1) 3	NM_001009629	-1.30753	0.000591232	0.0102284
A_44_P227604	Eme1	essential meiotic structure-specific endonuclease 1	NM_001105830	-1.3064	0.000581516	0.0101544
A_42_P466362	Adcy8	adenylate cyclase 8 (brain)	NM_017142	-1.30608	0.00190776	0.0207926
A_42_P766909	Ppp1r14a	protein phosphatase 1, regulatory (inhibitor) subunit 14A	NM_130403	-1.30577	2.97974e-05	0.00221175
A_42_P509365	Vim	vimentin	NM_031140	-1.3038	0.00253897	0.0250715
A_64_P020741	Rsph1	radial spoke head 1 homolog (Chlamydomonas)	NM_001012176	-1.3031	0.00136061	0.0167468
A_42_P462135	Lig1	ligase I, DNA, ATP-dependent	NM_001024268	-1.30236	4.50272e-05	0.00254755
A_64_P094327	Kcnq3	potassium voltage-gated channel, KQT-like subfamily, member 3	NM_031597	-1.29695	0.00545972	0.0417118
A_44_P532570	RGD1310335	similar to RIKEN cDNA C330027C09	XM_001064580	-1.29622	0.00186137	0.0204523
A_44_P366303	Matn2	matrilin 2	XM_216941	-1.2948	0.000835045	0.0124498
A_64_P040646	Tars*	threonyl-tRNA synthetase	NM_001006976	-1.29477	9.46468e-07	0.000620883
A_43_P15447	Bglap	bone gamma-carboxyglutamate (gla) protein	NM_013414	-1.29457	0.000991139	0.0138417
A_44_P262720	Mcm10	minichromosome maintenance complex component 10	NM_001107366	-1.29421	0.00159835	0.0185534
A_64_P138959	Cep72	centrosomal protein 72	XM_001056326	-1.29337	7.55906e-05	0.00325886
A_64_P081328	Hmgn2	high mobility group nucleosome binding domain 2	NM_001025624	-1.29257	0.0028242	0.026882
A_64_P089400	Hpse	heparanase	NM_022605	-1.29212	0.0012761	0.0161236
A_44_P383555	LOC303566	E2F1-inducible gene	NM_001017988	-1.2912	1.01465e-06	0.000615689
A_42_P785419	Cdk2	cyclin dependent kinase 2	NM_199501	-1.29069	0.00372801	0.0324789
A_42_P467531	Shcbp1	Shc SH2-domain binding protein 1	XM_001061022	-1.28619	0.000582138	0.0101579
A_44_P461612	LOC100360457	formin 2-like	XM_006221615	-1.2858	0.00353468	0.0313688
A_64_P099866	Fanci	Fanconi anemia, complementation group I	XM_003753295	-1.28503	0.000212507	0.0056806
A_42_P488000	Vstm2b	V-set and transmembrane domain containing 2B	NM_001108479	-1.28432	0.000385463	0.00812149
A_42_P542824	Rfx1	regulatory factor X, 1 (influences HLA class II expression)	NM_001105944	-1.28152	0.000968584	0.0136762
A_44_P702019	Rfx4	regulatory factor X, 4 (influences HLA class II expression)	XM_006226035	-1.28035	0.000884017	0.012918
A_64_P025618	Slc25a35	solute carrier family 25, member 35	NM_001109033	-1.27664	4.02827e-06	0.000968062
A_64_P025310	Galnt3	UDP-N-acetyl-alpha-D-galactosamine:polypeptide N-acetylgalactosaminyltransferase 3 (GalNAc-T3)	NM_001015032	-1.27617	0.00281234	0.0268428
A_43_P19891	Rrh	retinal pigment epithelium derived rhodopsin homolog	NM_001107726	-1.27608	0.00674474	0.0479661
A_64_P111649	Crtc1	CREB regulated transcription coactivator 1	NM_001047115	-1.27508	1.85872e-05	0.00169604
A_44_P1023801	Kif23	kinesin family member 23	NM_001108155	-1.27405	6.69362e-05	0.00310052
A_44_P231583	Kcnip3	Kv channel interacting protein 3, calsenilin	NM_032462	-1.27281	0.000476441	0.00917791
A_64_P072803	Hmgb1*	high mobility group box 1	NM_012963	-1.27267	0.000991402	0.0138374
A_44_P730320	Ect2	epithelial cell transforming sequence 2 oncogene	NM_001108547	-1.26867	0.00074608	0.0116531
A_64_P108909	Hmg1l1	high-mobility group (nonhistone chromosomal) protein 1-like 1	NM_001109373	-1.26843	0.00185167	0.0204104
A_64_P034595	Pcdhb3	protocadherin beta 3	NM_001014783	-1.26708	0.000368416	0.00791344
A_64_P002455	LOC690422*	hypothetical protein LOC690422	XM_001072932	-1.26402	3.42848e-06	0.000894797
A_64_P071466	Eps15	epidermal growth factor receptor pathway substrate 15	NM_001009424	-1.26206	0.000127694	0.00428685
A_44_P238927	Kif18a	kinesin family member 18A	NM_001137642	-1.26166	2.24445e-05	0.00188503
A_64_P043033	Cbr3	carbonyl reductase 3	NM_001107110	-1.26098	0.000559404	0.00996905
A_64_P147214	Kcnmb4	potassium large conductance calcium-activated channel, subfamily M, beta member 4	NM_023960	-1.26082	0.000333214	0.00740639
A_64_P098464	Slc9a7	solute carrier family 9, subfamily A (NHE7, cation proton antiporter 7), member 7	NM_001108242	-1.25913	0.000857384	0.0126584
A_44_P328008	Alx3	ALX homeobox 3	NM_001007012	-1.25568	0.000525682	0.00965886
A_64_P105202	Slc29a4	solute carrier family 29 (equilibrative nucleoside transporter), member 4	NM_001105911	-1.25552	0.00062861	0.0106251
A_64_P065789	Ccdc109b	coiled-coil domain containing 109B	XM_006224254	-1.25445	0.0034952	0.0311095
A_44_P518500	Racgap1	Rac GTPase-activating protein 1	NM_001108112	-1.25386	6.16089e-05	0.00297883
A_44_P260268	Tinf2	TERF1 (TRF1)-interacting nuclear factor 2	NM_001006962	-1.25339	0.00384825	0.0332283
A_64_P045883	Mmab	methylmalonic aciduria (cobalamin deficiency) cblB type	XM_001080395	-1.253	0.00415641	0.0347398
A_64_P084683	Neurl1	neuralized E3 ubiquitin protein ligase 1	NM_001107605	-1.25007	0.00106292	0.0143648
A_64_P049033	Pmf1	polyamine-modulated factor 1	NM_001191568	-1.25007	0.000225994	0.00593649
A_42_P648475	Plxnc1	plexin C1	XM_006241283	-1.24964	0.00243894	0.0244015
A_44_P508066	Nnat*	neuronatin	NM_053601	-1.24701	2.82197e-05	0.00215393
A_64_P032579	Rab27a	RAB27A, member RAS oncogene family	NM_017317	-1.24617	0.00172992	0.0195205
A_42_P636761	Gzmm	granzyme M (lymphocyte met-ase 1)	NM_057183	-1.24457	0.00183048	0.020306
A_44_P438868	Hjurp	Holliday junction recognition protein	NM_001191813	-1.24443	0.000442473	0.00880303
A_42_P542744	Dchs1	dachsous cadherin-related 1	NM_001107544	-1.2442	0.000197896	0.00549582
A_44_P691593	Celf3	CUGBP, Elav-like family member 3	NM_001109190	-1.24372	0.00475705	0.0381318
A_42_P586256	Prim1	primase, DNA, polypeptide 1	NM_001008768	-1.24349	8.98636e-05	0.003564
A_64_P112406	Chac1	ChaC, cation transport regulator homolog 1 (E. coli)	NM_001173437	-1.24185	0.000141527	0.00456194
A_44_P515852	Tpx2	TPX2, microtubule-associated	NM_001107790	-1.24177	0.00043972	0.00879151
A_64_P072103	Hmx2	H6 family homeobox 2	NM_001106303	-1.24115	0.00326129	0.0296584
A_64_P158123	Pcdh18	protocadherin 18	NM_001100524	-1.24093	0.00060482	0.0103601
A_42_P807866	Pdlim4	PDZ and LIM domain 4	NM_017062	-1.24089	0.00257688	0.025312
A_64_P011635	LOC100360205	palladin	XM_006253079	-1.23883	0.00341646	0.0306673
A_64_P070208	Gdap1l1	ganglioside-induced differentiation-associated protein 1-like 1	NM_001107798	-1.23832	0.00135094	0.0166616
A_44_P113933	Tyms	thymidylate synthetase	NM_019179	-1.23819	2.59373e-05	0.00205066
A_64_P048461	Mcm3*	minichromosome maintenance complex component 3	NM_001191805	-1.23617	6.22726e-06	0.00111138
A_44_P897442	Nxph1	neurexophilin 1	NM_012994	-1.2342	0.000454639	0.00891358
A_44_P513530	Fam83d	family with sequence similarity 83, member D	NM_001107796	-1.23393	7.58747e-05	0.00325376
A_44_P190568	Cd83	CD83 molecule	NM_001108410	-1.23351	1.04269e-05	0.00138296
A_43_P12961	Eif4ebp1	eukaryotic translation initiation factor 4E binding protein 1	NM_053857	-1.23241	8.47153e-05	0.00345582
A_43_P13102	Ada	adenosine deaminase	NM_130399	-1.23232	7.09537e-05	0.00317747
A_64_P052770	Cdh11*	cadherin 11	NM_053392	-1.23192	6.77957e-05	0.00311065
A_43_P22983	Pnldc1	poly(A)-specific ribonuclease (PARN)-like domain containing 1	NM_001025724	-1.23143	0.00020964	0.00564748
A_44_P976680	Cenpw	centromere protein W	NM_001246319	-1.23108	0.00539507	0.0415053
A_64_P025753	Bub1*	BUB1 mitotic checkpoint serine/threonine kinase	NM_001106507	-1.23036	0.00032708	0.00735081
A_64_P132367	Shmt1	serine hydroxymethyltransferase 1 (soluble)	NM_001047842	-1.23019	0.000703956	0.011308
A_64_P083329	Rmt1	mammary cancer associated protein RMT-1	NM_145088	-1.22877	0.0020681	0.0219105
A_64_P153091	Sel1l3	sel-1 suppressor of lin-12-like 3 (C. elegans)	XM_006251033	-1.2287	0.00367163	0.0321725
A_42_P834614	Rab3c	RAB3C, member RAS oncogene family	NM_133536	-1.22684	0.00666771	0.0475996
A_64_P163219	LOC681185	similar to centromere autoantigen H	XM_003753512	-1.22665	4.19381e-05	0.0024647
A_42_P577421	Nnmt	nicotinamide N-methyltransferase	NM_001106819	-1.22611	0.000809211	0.0122681
A_42_P685330	Ap1s2*	adaptor-related protein complex 1, sigma 2 subunit	NM_001127531	-1.22578	0.000445244	0.00884367
A_64_P129830	Smcr8	Smith-Magenis syndrome chromosome region, candidate 8	NM_001191919	-1.22561	0.00456331	0.0370809
A_44_P247727	Dhfr	dihydrofolate reductase	NM_130400	-1.22434	0.000425323	0.00861722
A_42_P538928	Clu	clusterin	NM_053021	-1.22153	0.000698748	0.0112766
A_64_P006022	Naa40	N(alpha)-acetyltransferase 40, NatD catalytic subunit	NM_001108518	-1.22068	0.00169918	0.0193083
A_44_P372810	Cenpu	centromere protein U	NM_001025673	-1.21502	0.00114504	0.0150067
A_64_P136909	Cxcl16	chemokine (C-X-C motif) ligand 16	NM_001017478	-1.21494	0.0023574	0.0240012
A_43_P13274	Lbr	lamin B receptor	NM_134453	-1.21433	0.000763646	0.0118285
A_64_P069654	Smtn	smoothelin	NM_001013049	-1.214	0.00100696	0.0139344
A_42_P771373	Npy*	neuropeptide Y	NM_012614	-1.21244	0.00138227	0.0169276
A_64_P109192	Ctxn1	cortexin 1	NM_001109935	-1.21233	2.82165e-06	0.000815322
A_64_P089150	Txlna	taxilin alpha	NM_001127633	-1.2112	0.000942974	0.0134318
A_64_P138919	Eln	elastin	NM_012722	-1.2103	0.000518462	0.00957696
A_64_P036474	Wfdc2*	WAP four-disulfide core domain 2	NM_173109	-1.20914	0.00333724	0.0301457
A_44_P318957	Pcdhb8	protocadherin beta 8	NM_001014779	-1.20855	0.000310437	0.00715567
A_64_P015079	Nek2*	NIMA (never in mitosis gene a)-related expressed kinase 2	NM_053691	-1.20667	0.00327492	0.0297265
A_42_P620762	Atf4	activating transcription factor 4	NM_024403	-1.20503	2.58192e-06	0.000793271
A_43_P12624	Lxn	latexin	NM_031655	-1.20381	0.000265509	0.00646383
A_64_P125641	Fam13c	family with sequence similarity 13, member C	XM_006256351	-1.20336	0.0039343	0.0336126
A_64_P061151	Adamts10	ADAM metallopeptidase with thrombospondin type 1 motif, 10	BC101863	-1.20313	0.000195688	0.00545947
A_64_P061855	Recql4	RecQ protein-like 4	NM_001130494	-1.20036	5.93252e-05	0.00292671
A_64_P056406	Ppp2r5c*	protein phosphatase 2, regulatory subunit B', gamma	NM_001191112	-1.19956	9.27574e-06	0.00127198
A_64_P056082	Cetn4*	centrin 4	NM_001271151	-1.19534	6.37872e-05	0.00301802
A_44_P158361	Hnrnpdl	heterogeneous nuclear ribonucleoprotein D-like	NM_001033696	-1.19471	0.00126978	0.0160605
A_44_P335603	Gpatch11	G patch domain containing 11	NM_001108700	-1.19458	0.000258085	0.00634675
A_44_P243004	Amigo2	adhesion molecule with Ig like domain 2	NM_182816	-1.19178	0.00468512	0.0377422
A_42_P520891	Prc1	protein regulator of cytokinesis 1	NM_001107529	-1.19136	0.000135611	0.00444204
A_43_P12245	Rhob	ras homolog family member B	NM_022542	-1.18971	0.00451722	0.0367926
A_44_P463313	Plk1	polo-like kinase 1	NM_017100	-1.18787	0.000633127	0.0106569
A_42_P843603	Tk1	thymidine kinase 1, soluble	NM_052800	-1.18699	0.000961707	0.0136108
A_64_P085936	Mef2b	myocyte enhancer factor 2B	NM_001017507	-1.18618	0.00101247	0.0139709
A_64_P138939	Cep76	centrosomal protein 76	NM_001100514	-1.18499	0.000171941	0.00504636
A_64_P020697	Micall1	MICAL-like 1	XM_006226154	-1.18417	0.0065167	0.0469078
A_64_P018071	Cdr2	cerebellar degeneration-related 2	NM_001025682	-1.1836	0.00207525	0.0219767
A_64_P129498	Cit	citron (rho-interacting, serine/threonine kinase 21)	NM_001029911	-1.18328	0.00181446	0.020202
A_64_P014774	Mcm5	minichromosome maintenance complex component 5	NM_001106170	-1.18298	0.00300919	0.0281028
A_43_P13277	Psmc3ip	PSMC3 interacting protein	NM_134458	-1.18279	0.000457883	0.00895548
A_64_P047937	Pstpip2	proline-serine-threonine phosphatase-interacting protein 2	NM_001271281	-1.18237	4.9673e-05	0.00267925
A_64_P048183	Ckap2*	cytoskeleton associated protein 2	NM_001169139	-1.18221	0.00022711	0.00594652
A_64_P070713	Dll3	delta-like 3 (Drosophila)	NM_053666	-1.18219	0.00528927	0.0409771
A_44_P655718	Fam72a	family with sequence similarity 72, member A	NM_001081451	-1.18137	0.000116231	0.00411247
A_44_P458878	Tcf19	transcription factor 19	NM_213561	-1.18051	0.000592541	0.0102364
A_42_P539352	Adrm1	adhesion regulating molecule 1	NM_031708	-1.17872	0.00183825	0.0203271
A_64_P073944	Sox11	SRY (sex determining region Y)-box 11	NM_053349	-1.17854	0.000452984	0.00891714
A_64_P148520	Plk4	polo-like kinase 4	NM_001107669	-1.17844	2.56619e-05	0.00204219
A_42_P816479	Glrx	glutaredoxin (thioltransferase)	NM_022278	-1.17842	2.3049e-06	0.000822713
A_64_P014371	Epb4.1l5	erythrocyte membrane protein band 4.1 like 5	NM_001012023	-1.17659	0.000124744	0.00423467
A_64_P000645	Ttc30a1	tetratricopeptide repeat domain 30A1	NM_001029918	-1.17537	0.000623942	0.0105978
A_64_P069071	Lpar6	lysophosphatidic acid receptor 6	NM_001045843	-1.17432	0.000825992	0.0123832
A_42_P535644	Adamts1	ADAM metallopeptidase with thrombospondin type 1 motif, 1	NM_024400	-1.17242	0.00220314	0.0229603
A_64_P045927	Ap3b2	adaptor-related protein complex 3, beta 2 subunit	XM_006223368	-1.16878	0.00015112	0.00471464
A_44_P461640	Klf3	Kruppel-like factor 3 (basic)	NM_001105742	-1.16794	0.00197834	0.0212753
A_64_P126955	Rybp	RING1 and YY1 binding protein	NM_001107879	-1.16785	8.20802e-06	0.00124516
A_44_P342578	RGD1561931	similar to KIAA2022 protein	XM_006257153	-1.1677	0.00335593	0.030247
A_64_P052422	Otud3	OTU domain containing 3	NM_001191983	-1.16739	1.45169e-05	0.00151876
A_42_P841017	Elavl2	ELAV like neuron-specific RNA binding protein 2	NM_173309	-1.16683	0.000192134	0.00540381
A_44_P240867	Lhx2	LIM homeobox 2	NM_001106571	-1.16651	9.23961e-06	0.00129632
A_64_P097385	Kcng2	potassium voltage-gated channel, subfamily G, member 2	NM_001107372	-1.16632	0.00597739	0.0440982
A_43_P10723	Bub1b	BUB1 mitotic checkpoint serine/threonine kinase B	XM_001080736	-1.16585	3.6146e-05	0.00235843
A_44_P463791	Rorb	RAR-related orphan receptor B	NM_001270958	-1.16553	0.000525739	0.0096526
A_64_P150371	Ndc80	NDC80 kinetochore complex component	NM_001126270	-1.16395	0.000780805	0.0120023
A_42_P541884	Irak2	interleukin-1 receptor-associated kinase 2	NM_001025422	-1.16365	5.11713e-05	0.00273575
A_64_P114610	Mb21d1	Mab-21 domain containing 1	XM_001060106	-1.16078	0.000348832	0.00765538
A_64_P004337	Dtl	denticleless E3 ubiquitin protein ligase homolog (Drosophila)	XM_001068900	-1.16008	8.01633e-05	0.0033547
A_44_P242339	RGD1307365	similar to KIAA1009 protein	NM_001277060	-1.15935	8.55349e-05	0.00346595
A_64_P125345	Kcnh4	potassium voltage-gated channel, subfamily H (eag-related), member 4	NM_053630	-1.15909	0.00278384	0.0266651
A_44_P579382	LOC100910636	zinc finger CW-type PWWP domain protein 1-like	XM_003751148	-1.15875	0.00364914	0.0320332
A_64_P009877	H2afz*	H2A histone family, member Z	NM_022674	-1.15789	4.82895e-06	0.00108526
A_64_P009909	Ranbp1	RAN binding protein 1	NM_001108324	-1.15692	0.00101938	0.0140183
A_42_P536403	Dnajc6	DnaJ (Hsp40) homolog, subfamily C, member 6	NM_001107949	-1.1559	0.00605567	0.0445403
A_64_P033214	Top2a	topoisomerase (DNA) II alpha	XM_346406	-1.15518	0.00222024	0.0230495
A_42_P567527	Traf4	Tnf receptor associated factor 4	NM_001107017	-1.15116	0.000889947	0.0129891
A_43_P14634	Mcm4	minichromosome maintenance complex component 4	NM_033651	-1.14906	0.0054639	0.0417174
A_44_P447585	Parpbp	PARP1 binding protein	NM_001166676	-1.1472	5.88723e-05	0.00291028
A_64_P011184	Cep55	centrosomal protein 55	NM_001025646	-1.14413	0.000555867	0.00994252
A_44_P974107	Rabl3	RAB, member of RAS oncogene family-like 3	NM_001108319	-1.14408	0.00204894	0.0217741
A_64_P115080	Ifrd1	interferon-related developmental regulator 1	NM_019242	-1.14328	2.03065e-05	0.00177935
A_64_P095966	Elavl1	ELAV like RNA binding protein 1	NM_001108848	-1.14275	0.00313604	0.0289422
A_43_P10102	Spry4	sprouty homolog 4 (Drosophila)	NM_001106150	-1.14214	0.000145403	0.00461335
A_44_P991833	Lsm3	LSM3 homolog, U6 small nuclear RNA associated (S. cerevisiae)	NM_001106611	-1.14162	0.00385896	0.0332498
A_64_P049844	Kdm1b	lysine (K)-specific demethylase 1B	NM_001107343	-1.14153	0.00473568	0.0379982
A_64_P133587	Igsf9b	immunoglobulin superfamily, member 9B	XM_006226353	-1.14142	0.0032275	0.0294725
A_42_P545966	Stag1	stromal antigen 1	NM_001108179	-1.14013	0.00178065	0.0199078
A_44_P477555	Ns5atp9	NS5A (hepatitis C virus) transactivated protein 9	NM_201418	-1.14004	0.00048591	0.00924296
A_44_P945759	Cep41	centrosomal protein 41	NM_001025770	-1.13641	3.43477e-05	0.00232874
A_42_P475623	Klf5	Kruppel-like factor 5	NM_053394	-1.13559	0.00423812	0.0352166
A_64_P148801	Wdr62	WD repeat domain 62	NM_001191623	-1.13542	0.00258204	0.0253218
A_44_P896040	Cyb561a3	cytochrome b561 family, member A3	NM_001014164	-1.1335	0.00168912	0.019221
A_64_P130583	Tmem178a	transmembrane protein 178A	NM_001004282	-1.13313	0.00162199	0.0187471
A_64_P018081	Ddr2*	discoidin domain receptor tyrosine kinase 2	NM_031764	-1.13088	0.000216217	0.0057544
A_64_P117313	Sssca1	Sjogren syndrome/scleroderma autoantigen 1	NM_001109537	-1.13061	0.00137001	0.016837
A_42_P704869	Phf19	PHD finger protein 19	NM_001106570	-1.12943	0.000180684	0.0052147
A_44_P401161	RGD1565395	similar to stathmin 1/oncoprotein 18)	XM_001081318	-1.1293	6.27795e-05	0.00299368
A_64_P315204	Mmp15*	matrix metallopeptidase 15	NM_001106168	-1.12613	0.000202389	0.00556959
A_44_P996073	Anxa6	annexin A6	NM_024156	-1.12401	0.00228527	0.0235333
A_64_P064431	LOC102551586	uncharacterized LOC102551586	XR_358089	-1.12325	0.00289779	0.0273571
A_44_P116591	Cx3cl1	chemokine (C-X3-C motif) ligand 1	NM_134455	-1.12276	3.52492e-05	0.00233125
A_64_P139365	Lrmp	lymphoid-restricted membrane protein	XM_006237674	-1.12157	3.15282e-05	0.00225074
A_64_P081501	Mcm7	minichromosome maintenance complex component 7	NM_001004203	-1.12085	0.000235212	0.00604774
A_43_P13043	Ebp	emopamil binding protein (sterol isomerase)	NM_057137	-1.12046	0.00129593	0.0162306
A_64_P059964	Tlcd1	TLC domain containing 1	NM_001013858	-1.11369	0.000788341	0.0120952
A_42_P729711	Ube2t	ubiquitin-conjugating enzyme E2T (putative)	NM_001108344	-1.11249	0.00107626	0.0144806
A_64_P003779	Dazap1	DAZ associated protein 1	NM_001025742	-1.11187	5.27508e-05	0.00277737
A_42_P667600	Mmp23	matrix metallopeptidase 23	NM_053606	-1.11126	0.00626502	0.0456514
A_44_P1024721	Slc28a2	solute carrier family 28 (sodium-coupled nucleoside transporter), member 2	NM_031664	-1.10947	0.000208976	0.00563585
A_64_P037358	Zw10	zw10 kinetochore protein	NM_001024801	-1.10896	6.17399e-06	0.00111004
A_64_P037333	E2f7	E2F transcription factor 7	NM_001108092	-1.10848	0.00100437	0.0139224
A_42_P580844	Cdk1	cyclin-dependent kinase 1	NM_019296	-1.10678	0.000179343	0.00518833
A_44_P974489	Dusp22	dual specificity phosphatase 22	NM_001108412	-1.10661	5.36428e-05	0.00279403
A_64_P000176	Dhcr24	24-dehydrocholesterol reductase	NM_001080148	-1.10642	0.0023722	0.024051
A_43_P15597	Steap3	STEAP family member 3, metalloreductase	NM_133314	-1.10573	0.00024526	0.00616247
A_44_P215131	Mk1	Mk1 protein	NM_134399	-1.10232	0.00607036	0.0445808
A_64_P097254	Eras	ES cell expressed Ras	NM_001109375	-1.101	0.00383374	0.0331148
A_64_P147913	Optn*	optineurin	NM_145081	-1.10032	0.00202998	0.0216484
A_44_P263105	Limd2	LIM domain containing 2	NM_001025715	-1.09922	5.41393e-05	0.00280784
A_64_P067878	Trim67	tripartite motif-containing 67	NM_001135715	-1.09864	0.00236697	0.0240481
A_42_P589657	Camta1	calmodulin binding transcription activator 1	NM_001195559	-1.09853	0.000877519	0.0128618
A_64_P146557	Dscam	Down syndrome cell adhesion molecule	NM_133587	-1.09839	0.00510916	0.0400418
A_64_P030459	RGD1559690	similar to hypothetical protein FLJ25416	NM_001126294	-1.09786	0.00182827	0.0203
A_42_P789568	LOC100910212	protein quaking-like	XM_006222916	-1.09748	0.00503461	0.039611
A_64_P015425	Rttn	rotatin	NM_001170436	-1.0968	7.24777e-05	0.00319851
A_42_P566264	Mfng	MFNG O-fucosylpeptide 3-beta-N-acetylglucosaminyltransferase	NM_199110	-1.0966	1.29586e-06	0.000669214
A_44_P945669	Dsn1	DSN1, MIS12 kinetochore complex component	NM_001025768	-1.09636	0.00133257	0.0165697
A_44_P532038	Aldh18a1	aldehyde dehydrogenase 18 family, member A1	NM_001108524	-1.09617	7.94524e-05	0.00334803
A_44_P1010816	Ska1	spindle and kinetochore associated complex subunit 1	NM_001106134	-1.0953	0.000169586	0.00499538
A_42_P842833	Srxn1	sulfiredoxin 1	NM_001047858	-1.09508	0.0024216	0.0243182
A_64_P035724	Fancb	Fanconi anemia, complementation group B	NM_001192003	-1.09505	0.0017137	0.0194187
A_44_P147529	Ppih	peptidylprolyl isomerase H (cyclophilin H)	XM_006225500	-1.09419	0.000128585	0.00429892
A_64_P055994	Tacc3	transforming, acidic coiled-coil containing protein 3	NM_001004424	-1.09416	0.00315143	0.0290071
A_64_P117171	Ccdc167*	coiled-coil domain containing 167	NM_001109548	-1.0939	0.000823829	0.0123661
A_44_P192406	Dusp9	dual specificity phosphatase 9	NM_001037973	-1.09285	0.0021634	0.0226532
A_64_P155186	Aurka	aurora kinase A	NM_153296	-1.08857	0.000156863	0.0048073
A_44_P866810	Tead2	TEA domain family member 2	NM_001107512	-1.08746	1.521e-05	0.00156431
A_42_P708181	Kntc1	kinetochore associated 1	NM_001107140	-1.0872	9.55929e-05	0.00371832
A_44_P241409	Vgll4	vestigial like 4 (Drosophila)	NM_001015004	-1.08505	4.783e-05	0.00263249
A_64_P122267	Mlec	malectin	NM_001013983	-1.08357	0.000811505	0.0122798
A_64_P026509	Parva	parvin, alpha	NM_020656	-1.08281	0.00076191	0.0118394
A_44_P297428	Ncapg	non-SMC condensin I complex, subunit G	XM_223468	-1.08178	0.000834816	0.012454
A_64_P125883	Socs3	suppressor of cytokine signaling 3	NM_053565	-1.08132	0.000816481	0.0123167
A_44_P172814	Tubb5	tubulin, beta 5 class I	NM_173102	-1.07974	0.000236316	0.0060505
A_43_P22409	Mtbp	Mdm2, transformed 3T3 cell double minute 2, p53 binding protein (mouse) binding protein	NM_001130717	-1.07817	0.000742094	0.0116282
A_64_P027048	Mcm2	minichromosome maintenance complex component 2	NM_001107873	-1.07606	5.83577e-05	0.00290854
A_64_P155623	Nucks1	nuclear casein kinase and cyclin-dependent kinase substrate 1	NM_022799	-1.0754	0.000931824	0.0133435
A_44_P1059229	Slc22a15	solute carrier family 22, member 15	NM_001107707	-1.07518	0.00465851	0.0376277
A_64_P283295	Tln2	talin 2	XM_006226470	-1.07468	0.00151361	0.0179738
A_42_P531684	Cenpq	centromere protein Q	NM_001014215	-1.07309	0.000253537	0.00627945
A_64_P138281	Cenpn	centromere protein N	NM_001008366	-1.07279	3.69953e-05	0.00236926
A_44_P356027	Sc5d	sterol-C5-desaturase	NM_053642	-1.07139	0.000563898	0.0100051
A_44_P787936	Stat3	signal transducer and activator of transcription 3 (acute-phase response factor)	NM_012747	-1.06919	0.00369916	0.032332
A_64_P041526	Hmgb2*	high mobility group box 2	NM_017187	-1.06857	0.000355014	0.00771432
A_64_P115050	Dlgap1	discs, large (Drosophila) homolog-associated protein 1	NM_022946	-1.06839	0.00618605	0.0452116
A_64_P023421	Hebp2	heme binding protein 2	NM_001107515	-1.06689	0.00146796	0.0176039
A_64_P108658	Nkd2	naked cuticle homolog 2 (Drosophila)	NM_001107454	-1.0658	0.000365885	0.007894
A_44_P913396	Ccdc103	coiled-coil domain containing 103	NM_001109049	-1.06407	0.00648024	0.0467703
A_44_P419810	Lrr1*	leucine rich repeat protein 1	NM_001109483	-1.06322	0.000252302	0.00626162
A_42_P600052	Tmem194b	transmembrane protein 194B	NM_001134642	-1.0632	2.6825e-05	0.00210031
A_44_P184484	Orc1	origin recognition complex, subunit 1	NM_177931	-1.06287	7.04378e-06	0.00113978
A_42_P457692	Zfand2a	zinc finger, AN1-type domain 2A	NM_001008363	-1.06013	0.000273352	0.0065626
A_64_P029468	Jmjd4	jumonji domain containing 4	NM_001105784	-1.05991	0.00463041	0.0374256
A_64_P085851	Cald1	caldesmon 1	NM_013146	-1.05793	7.51682e-05	0.0032522
A_44_P479917	Mtr	5-methyltetrahydrofolate-homocysteine methyltransferase	NM_030864	-1.0577	0.00142647	0.0172944
A_64_P104469	Spag5	sperm associated antigen 5	NM_001044224	-1.05768	0.00163228	0.0187945
A_64_P103321	Tubb2a	tubulin, beta 2A class IIa	NM_001109119	-1.05673	0.000843989	0.0125446
A_44_P961758	Rnf180	ring finger protein 180	NM_001134986	-1.05658	0.00013239	0.00437194
A_64_P004550	Smarcal1	Swi/SNF related matrix associated, actin dependent regulator of chromatin, subfamily a-like 1	NM_001108222	-1.05649	0.00294806	0.027681
A_64_P060051	Mamdc4	MAM domain containing 4	NM_145768	-1.0561	2.09679e-05	0.00181762
A_64_P102768	LOC102548134	uncharacterized LOC102548134	XR_349135	-1.05595	0.000458671	0.00896366
A_64_P060151	Ccdc93	coiled-coil domain containing 93	NM_001024997	-1.0545	0.00221204	0.0230136
A_44_P1034375	Ptgfrn	prostaglandin F2 receptor inhibitor	NM_019243	-1.05421	0.00702231	0.049333
A_42_P736812	Prkcdbp	protein kinase C, delta binding protein	NM_134449	-1.05402	0.00271628	0.0262563
A_64_P140492	Kras	Kirsten rat sarcoma viral oncogene	XM_006237655	-1.05303	0.00469903	0.0378291
A_64_P095890	Rgs10	regulator of G-protein signaling 10	NM_019337	-1.05283	0.000336774	0.0074582
A_42_P744291	Zbed3	zinc finger, BED-type containing 3	NM_001025729	-1.05214	0.00237617	0.0240711
A_64_P074127	LOC685203	hypothetical protein LOC685203	XM_006226827	-1.05203	0.00270731	0.0262114
A_44_P474101	Slc7a1	solute carrier family 7 (cationic amino acid transporter, y+ system), member 1	NM_013111	-1.05168	1.32449e-05	0.00150224
A_64_P062288	Spdl1	spindle apparatus coiled-coil protein 1	NM_001034138	-1.05107	0.000584731	0.0101521
A_44_P445070	Lgals1	lectin, galactoside-binding, soluble, 1	NM_019904	-1.05025	0.00173157	0.019512
A_44_P438863	Serpine2	serpin peptidase inhibitor, clade E (nexin, plasminogen activator inhibitor type 1), member 2	NM_019197	-1.04979	3.07238e-05	0.00224617
A_64_P003159	Epn2*	epsin 2	NM_001033914	-1.04883	0.00172841	0.0195216
A_43_P10757	Fam122b*	family with sequence similarity 122B	NM_001166586	-1.04878	8.17722e-06	0.00125619
A_64_P158758	Foxn4	forkhead box N4	NM_001105935	-1.04449	0.00617121	0.0451303
A_42_P764985	Nap1l3	nucleosome assembly protein 1-like 3	NM_133402	-1.04417	0.00108484	0.0145076
A_64_P032683	Mest	mesoderm specific transcript	NM_001009617	-1.04265	0.00419904	0.0349997
A_44_P941612	Elavl4	ELAV like neuron-specific RNA binding protein 4	XM_006238592	-1.04231	0.00107238	0.0144525
A_44_P165870	Cdo1	cysteine dioxygenase type 1	NM_052809	-1.04098	0.00580934	0.0432131
A_44_P1012279	Gins4	GINS complex subunit 4 (Sld5 homolog)	NM_001030027	-1.03814	0.00145344	0.0175163
A_44_P652332	Ndc1	NDC1 transmembrane nucleoporin	NM_001025023	-1.03287	0.00042015	0.00856244
A_44_P426924	Mis18bp1	MIS18 binding protein 1	NM_001109531	-1.03276	0.00551957	0.0419709
A_44_P265058	Gmnn	geminin	NM_001106112	-1.03269	0.000552167	0.00992021
A_64_P066217	Foxj2	forkhead box J2	NM_001109352	-1.03198	0.000261547	0.00639302
A_42_P694928	Arl5c	ADP-ribosylation factor-like 5C	NM_001109046	-1.0308	0.0002483	0.00621314
A_42_P787410	Cacna1b	calcium channel, voltage-dependent, N type, alpha 1B subunit	NM_147141	-1.02885	0.000151528	0.00472129
A_64_P129805	Rfc2	replication factor C (activator 1) 2	NM_053786	-1.02835	0.000438454	0.0087879
A_64_P018387	Pfas	phosphoribosylformylglycinamidine synthase	NM_001105791	-1.02566	0.00375476	0.0326533
A_44_P988767	Crem	cAMP responsive element modulator	NM_001271248	-1.02496	0.000275874	0.00658408
A_64_P020601	Rnf4	ring finger protein 4	NM_019182	-1.02431	0.00139916	0.0170741
A_42_P588504	RGD1559864	similar to mKIAA1045 protein	XM_575808	-1.02313	0.00288304	0.0272816
A_43_P11860	Mecr	mitochondrial trans-2-enoyl-CoA reductase	NM_017209	-1.02305	0.00235083	0.0239443
A_64_P100963	Ncaph	non-SMC condensin I complex, subunit H	XR_345166	-1.02029	0.000465411	0.00904439
A_64_P062462	Pir	pirin (iron-binding nuclear protein)	NM_001009474	-1.01965	0.000912731	0.0131789
A_64_P070591	Nans	N-acetylneuraminic acid synthase	NM_001106655	-1.01898	0.000170321	0.00501096
A_44_P980732	Tmem86b	transmembrane protein 86B	NM_001109604	-1.01783	0.00224596	0.0232469
A_43_P11514	Tpm4	tropomyosin 4	NM_012678	-1.01756	7.94944e-05	0.003344
A_64_P072659	Poc1a	POC1 centriolar protein A	NM_001109296	-1.01466	0.000110465	0.00398989
A_44_P226315	Slc16a10	solute carrier family 16 (aromatic amino acid transporter), member 10	NM_138831	-1.01343	0.00612616	0.0449092
A_64_P089265	RGD1564114	similar to FLJ46082 protein	NM_001127563	-1.01313	0.00630223	0.0457713
A_44_P198539	Cblb	Cbl proto-oncogene B, E3 ubiquitin protein ligase	NM_133601	-1.01256	0.00583549	0.0433412
A_44_P117216	RGD1310852	similar to RIKEN cDNA 9130401M01	NM_001025007	-1.01065	0.000964559	0.0136432
A_64_P064823	RGD1565590	similar to Wolf-Hirschhorn syndrome candidate 1 protein isoform 3	XM_006223087	-1.00864	0.00365628	0.0320844
A_44_P200042	Twist1	twist family bHLH transcription factor 1	NM_053530	-1.00852	0.000779121	0.0119841
A_44_P351898	Mad2l1	MAD2 mitotic arrest deficient-like 1 (yeast)	NM_001106594	-1.00834	0.00128187	0.0161713
A_64_P128824	Stmn1	stathmin 1	NM_017166	-1.00701	0.0025192	0.0249372
A_44_P1030098	Cdc45	cell division cycle 45	NM_001105866	-1.00694	0.000331051	0.00740579
A_42_P628981	Prss23	protease, serine, 23	NM_001007691	-1.00598	0.00195055	0.0210792
A_64_P068698	Nde1	nudE neurodevelopment protein 1	NM_053347	-1.00572	0.00480631	0.0383999
A_44_P538839	Rasgrp2	RAS guanyl releasing protein 2 (calcium and DAG-regulated)	NM_001082977	-1.00408	0.000526792	0.00965732
A_44_P1007008	Ube2l6	ubiquitin-conjugating enzyme E2L 6	NM_001024755	-1.0027	0.00221725	0.0230283
A_64_P034546	RGD1561909	similar to chromosome 6 open reading frame 148	NM_001109334	-1.00105	0.000603549	0.0103529
A_64_P143875	Zyx	zyxin	NM_053761	-0.999811	6.65821e-05	0.00310785
A_42_P762213	Lrrc8e	leucine rich repeat containing 8 family, member E	NM_001034139	-0.9992	0.000109146	0.00396586
A_42_P815675	Zcchc24	zinc finger, CCHC domain containing 24	NM_001108394	-0.999106	0.000232915	0.00603342
A_64_P025098	Cebpg	CCAAT/enhancer binding protein (C/EBP), gamma	NM_012831	-0.99848	0.000386902	0.00813769
A_64_P065939	B3galt2*	UDP-Gal:betaGlcNAc beta 1,3-galactosyltransferase, polypeptide 2	NM_001109492	-0.997835	0.00244222	0.0244242
A_44_P471426	Traf3ip1	TNF receptor-associated factor 3 interacting protein 1	NM_001012204	-0.997598	0.00145732	0.017537
A_44_P161602	Rab43	RAB43, member RAS oncogene family	NM_001024331	-0.996197	0.00514175	0.0401805
A_64_P040847	Heg1	heart development protein with EGF-like domains 1	XM_006221159	-0.995709	0.0025288	0.0249915
A_64_P157066	Gbx2	gastrulation brain homeobox 2	NM_053708	-0.995439	0.00153021	0.0180735
A_42_P545943	Car2	carbonic anhydrase 2	NM_019291	-0.995034	0.000578868	0.0101373
A_64_P092026	Bhlha15	basic helix-loop-helix family, member a15	NM_012863	-0.994504	9.56838e-05	0.0037159
A_64_P114738	Msantd3	Myb/SANT-like DNA-binding domain containing 3	NM_001108664	-0.994166	0.00126704	0.0160846
A_44_P260396	Alkbh3	alkB, alkylation repair homolog 3 (E. coli)	NM_001014180	-0.993401	7.38869e-06	0.00116453
A_64_P071193	Nmral1	NmrA-like family domain containing 1	NM_001191588	-0.992016	0.00288102	0.0272837
A_44_P386888	Mdp1	magnesium-dependent phosphatase 1	NM_001106039	-0.990664	0.000266615	0.00648425
A_44_P392334	Ppp4r1	protein phosphatase 4, regulatory subunit 1	NM_080907	-0.990061	0.00428733	0.0354677
A_42_P565275	Aspm	asp (abnormal spindle) homolog, microcephaly associated (Drosophila)	NM_001105955	-0.989057	0.00168272	0.0192021
A_64_P042107	Pax6	paired box 6	NM_013001	-0.988795	0.00296999	0.0278223
A_44_P463822	Homer3	homer homolog 3 (Drosophila)	NM_053310	-0.988034	0.000116665	0.00410985
A_64_P143840	Ccnc	cyclin C	NM_001100472	-0.98743	0.00144466	0.0174625
A_64_P161185	Odf2l	outer dense fiber of sperm tails 2-like	NM_001134708	-0.986877	0.000147307	0.00463739
A_43_P11288	Haus7	HAUS augmin-like complex, subunit 7	NM_001277272	-0.986803	2.69066e-05	0.0020932
A_64_P093412	Banf1	barrier to autointegration factor 1	NM_053631	-0.985821	0.00451352	0.0367872
A_44_P793224	Ddx6	DEAD (Asp-Glu-Ala-Asp) box helicase 6	XM_006242954	-0.982524	0.00667674	0.047636
A_64_P163919	Mki67**	marker of proliferation Ki-67	NM_001271366	-0.982411	9.25055e-05	0.00365683
A_64_P059525	Slc6a9	solute carrier family 6 (neurotransmitter transporter, glycine), member 9	NM_053818	-0.981963	7.02975e-05	0.0031774
A_44_P398238	Iqce	IQ motif containing E	XM_006221267	-0.981638	0.00197066	0.0212208
A_64_P025963	Ccnf	cyclin F	NM_001100474	-0.981553	0.00175807	0.0197281
A_43_P21199	Ncapg2*	non-SMC condensin II complex, subunit G2	XM_006225900	-0.981404	0.000493385	0.0093194
A_64_P058869	Tnnt1	troponin T type 1 (skeletal, slow)	NM_134388	-0.980437	1.86077e-05	0.00168525
A_44_P303393	Dnajc9	DnaJ (Hsp40) homolog, subfamily C, member 9	NM_001108865	-0.980168	0.00453067	0.0368774
A_42_P528891	Zfp28	zinc finger protein 28	XM_006222969	-0.980163	0.00187573	0.0205635
A_44_P143472	Ncapd2	non-SMC condensin I complex, subunit D2	XM_006225047	-0.97977	0.000764924	0.0118332
A_42_P595653	Sh3kbp1*	SH3-domain kinase binding protein 1	NM_053360	-0.979552	0.000377662	0.00800578
A_44_P1038121	Tubgcp2	tubulin, gamma complex associated protein 2	NM_001107560	-0.979271	0.000335838	0.00745106
A_44_P387344	Atad5	ATPase family, AAA domain containing 5	XM_001080963	-0.978932	0.00307516	0.0284996
A_44_P910533	Chaf1a	chromatin assembly factor 1, subunit A (p150)	XM_343671	-0.978443	0.000312458	0.007175
A_44_P478066	Incenp	inner centromere protein	NM_001106335	-0.978426	0.000788442	0.0120891
A_44_P229842	LOC100158225	hypothetical protein LOC100158225	NM_001127606	-0.976153	0.000517463	0.00958769
A_64_P131791	Shroom3	shroom family member 3	NM_001100889	-0.975874	0.00279943	0.0267827
A_44_P878711	LOC102556964	uncharacterized LOC102556964	XR_346188	-0.975663	6.29108e-05	0.00298237
A_44_P438053	Lrrc46	leucine rich repeat containing 46	NM_001004201	-0.973863	0.00182062	0.0202521
A_43_P19672	Stard4	StAR-related lipid transfer (START) domain containing 4	NM_001106159	-0.972919	9.49357e-06	0.00129454
A_64_P161290	Nell2	NEL-like 2 (chicken)	NM_031070	-0.972618	3.43483e-05	0.00232229
A_44_P369612	Antxr2	anthrax toxin receptor 2	XM_006221681	-0.968253	0.00123943	0.0158668
A_64_P084841	Hat1	histone acetyltransferase 1	NM_001009657	-0.96813	0.00297227	0.0278222
A_64_P124646	Sh3bp4	SH3-domain binding protein 4	NM_022693	-0.967963	0.000993818	0.0138473
A_42_P816740	Sh3yl1	SH3 and SYLF domain containing 1	NM_001108705	-0.967165	0.000826537	0.0123838
A_44_P251295	Usp1	ubiquitin specific peptidase 1	NM_001015015	-0.967047	0.00117766	0.0152856
A_44_P109584	Nova1	neuro-oncological ventral antigen 1	NM_001100541	-0.965661	0.00364463	0.0320168
A_44_P1060108	Tmsb10	thymosin, beta 10	NM_021261	-0.965552	0.00467345	0.0376857
A_64_P104988	Tonsl	tonsoku-like, DNA repair protein	NM_001130572	-0.964478	0.00355642	0.0315041
A_64_P034610	Bard1	BRCA1 associated RING domain 1	NM_022622	-0.964107	0.00414856	0.034722
A_44_P995132	Pcna	proliferating cell nuclear antigen	NM_022381	-0.963503	4.15283e-05	0.00247052
A_42_P541872	B3galnt1	beta-1,3-N-acetylgalactosaminyltransferase 1 (globoside blood group)	NM_001013158	-0.963355	0.00090595	0.0131122
A_64_P109839	Zfand4*	zinc finger, AN1-type domain 4	NM_173332	-0.963326	0.000138339	0.00451312
A_42_P627572	Mdc1	mediator of DNA damage checkpoint 1	NM_001166275	-0.961294	0.00202508	0.0216247
A_44_P555082	Ints6	integrator complex subunit 6	NM_001271488	-0.960433	0.0061158	0.0448603
A_64_P067025	Camkmt	calmodulin-lysine N-methyltransferase	NM_001134463	-0.960389	0.00606006	0.0445592
A_64_P080697	Cand2	cullin-associated and neddylation-dissociated 2 (putative)	NM_181362	-0.960096	0.000157945	0.0048222
A_64_P008947	Lsm5	LSM5 homolog, U6 small nuclear RNA associated (S. cerevisiae)	NM_001107289	-0.959532	0.00533163	0.0411869
A_44_P478114	Cdca2	cell division cycle associated 2	NM_001107273	-0.958943	0.000573551	0.0100733
A_44_P450314	Rps6ka3	ribosomal protein S6 kinase polypeptide 3	NM_001192004	-0.958815	0.000404088	0.00838293
A_44_P885003	Arap2	ArfGAP with RhoGAP domain, ankyrin repeat and PH domain 2	NM_001107216	-0.958486	7.46528e-05	0.00324146
A_44_P369808	Gstk1	glutathione S-transferase kappa 1	NM_181371	-0.958052	0.00564286	0.0425221
A_64_P124149	Col5a3	collagen, type V, alpha 3	NM_021760	-0.95617	5.60295e-06	0.00114281
A_64_P025305	Clca4l	chloride channel calcium activated 4-like	NM_001077356	-0.956111	0.00389619	0.03344
A_64_P116505	Cuedc1	CUE domain containing 1	NM_001013971	-0.95471	0.000587375	0.0101907
A_64_P082564	Fam161b	family with sequence similarity 161, member B	XR_146046	-0.954693	0.000228586	0.00595943
A_64_P071604	Eri2	ERI1 exoribonuclease family member 2	NM_001191114	-0.954057	6.0161e-05	0.00294401
A_44_P851797	Tpgs2	tubulin polyglutamylase complex subunit 2	NM_001014147	-0.953578	0.000168493	0.00498133
A_64_P032933	Mfsd10	major facilitator superfamily domain containing 10	XM_006251243	-0.952607	0.00690573	0.0488107
A_44_P776390	Kcnk5	potassium channel, subfamily K, member 5	NM_001039516	-0.948417	0.000710817	0.0113283
A_43_P14971	Pxmp2	peroxisomal membrane protein 2	NM_031587	-0.948374	0.000969831	0.0136779
A_44_P975848	Sgip1	SH3-domain GRB2-like (endophilin) interacting protein 1	XM_233240	-0.948116	0.00162302	0.0187501
A_42_P473594	Egr2	early growth response 2	NM_053633	-0.947919	0.00353832	0.0313782
A_44_P487112	Wee1	WEE1 G2 checkpoint kinase	NM_001012742	-0.947903	5.89446e-06	0.00112654
A_44_P623426	Rad51ap1	RAD51 associated protein 1	NM_001079711	-0.947431	0.000165294	0.00491669
A_64_P022615	Vamp5	vesicle-associated membrane protein 5	NM_053555	-0.944006	0.00448897	0.036698
A_44_P363549	Nsun6	NOP2/Sun domain family, member 6	NM_001107367	-0.94023	0.00011955	0.00416316
A_44_P508691	Tm6sf2	transmembrane 6 superfamily member 2	NM_001127654	-0.939938	0.00410332	0.03451
A_42_P626023	Cenpj	centromere protein J	NM_001107265	-0.939741	6.95557e-05	0.00315562
A_64_P007777	Tmem136	transmembrane protein 136	NM_001108136	-0.937405	0.00149243	0.0178181
A_64_P143091	Cdk19	cyclin-dependent kinase 19	NM_001107634	-0.936632	0.00120567	0.0155577
A_64_P093647	Plch1	phospholipase C, eta 1	XM_006232446	-0.936275	0.00339031	0.0305002
A_43_P11983	Rgs9	regulator of G-protein signaling 9	NM_019224	-0.934835	0.00335032	0.0302076
A_44_P185219	Brpf3	bromodomain and PHD finger containing, 3	NM_001107615	-0.934389	6.52425e-05	0.00305708
A_64_P103517	Ephx4	epoxide hydrolase 4	NM_001105994	-0.933473	0.00060209	0.0103352
A_43_P11684	Alpl	alkaline phosphatase, liver/bone/kidney	NM_013059	-0.932532	0.000248611	0.00620811
A_42_P768883	Perp	PERP, TP53 apoptosis effector	NM_001106265	-0.931415	0.00070555	0.0113112
A_64_P085946	Zcchc16	zinc finger, CCHC domain containing 16	XM_006227497	-0.931232	0.00174376	0.0196038
A_64_P163787	Gsg2	germ cell associated 2 (haspin)	XM_001080273	-0.929185	0.000944428	0.0134289
A_64_P100669	E2f8	E2F transcription factor 8	XM_001080259	-0.928404	0.00367348	0.0321771
A_64_P089866	Osbpl10*	oxysterol binding protein-like 10	XM_243980	-0.927982	0.000402525	0.00836479
A_44_P316755	Tdp1	tyrosyl-DNA phosphodiesterase 1	NM_001031657	-0.92718	0.000694093	0.0112614
A_44_P464404	Odf3l1	outer dense fiber of sperm tails 3-like 1	NM_001108151	-0.927087	0.00045159	0.0088969
A_64_P118499	RGD1561916	similar to testes development-related NYD-SP22 isoform 1	XM_001068622	-0.925489	0.00130449	0.0163041
A_64_P049496	Lsm11	LSM11, U7 small nuclear RNA associated	NM_001173384	-0.924647	0.00321513	0.0294038
A_64_P028270	Mettl2b	methyltransferase like 2B	NM_001108839	-0.923832	0.00228691	0.0235402
A_64_P006408	Itch	itchy E3 ubiquitin protein ligase	NM_001005887	-0.922282	0.00216875	0.0226994
A_44_P132533	Rfc4	replication factor C (activator 1) 4	NM_001105869	-0.922045	0.000197269	0.00549096
A_64_P034854	Olr664	olfactory receptor 664	NM_001000347	-0.92062	0.00269169	0.0261331
A_64_P025538	Ubash3b	ubiquitin associated and SH3 domain containing, B	XM_006242851	-0.919934	0.00497238	0.0392742
A_64_P147559	Nr2e1	nuclear receptor subfamily 2, group E, member 1	NM_001113197	-0.919549	0.00450319	0.0367523
A_64_P111786	Sqrdl	sulfide quinone reductase-like (yeast)	NM_001047913	-0.917089	7.5873e-05	0.00325945
A_64_P078520	Aars	alanyl-tRNA synthetase	NM_001100517	-0.917042	0.00165702	0.0189803
A_64_P110059	LOC314140	ribose-phosphate pyrophosphokinase I -like	NM_001009694	-0.914589	0.00242933	0.0243555
A_64_P023738	Hmcn2	hemicentin 2	XM_006233927	-0.914369	0.000163718	0.00489982
A_64_P125700	Cntn6*	contactin 6	NM_013225	-0.914247	0.000436024	0.00877543
A_64_P024466	Cdk5rap2*	CDK5 regulatory subunit associated protein 2	NM_173134	-0.913774	0.000450429	0.0088957
A_64_P011399	Nkx2-8	NK2 homeobox 8	NM_001106732	-0.912069	0.00269408	0.0261354
A_64_P052061	Ankfy1	ankyrin repeat and FYVE domain containing 1	NM_001107018	-0.911611	0.000839945	0.0125075
A_64_P090105	Mecp2	methyl CpG binding protein 2	NM_022673	-0.911568	0.00102486	0.0140618
A_44_P1007362	Haus1	HAUS augmin-like complex, subunit 1	NM_138864	-0.909291	0.000233949	0.00604086
A_44_P436352	Pdzd11	PDZ domain containing 11	NM_001106945	-0.909198	0.00186095	0.0204569
A_44_P242958	Ttpa	tocopherol (alpha) transfer protein	NM_013048	-0.90873	2.33891e-06	0.000822754
A_44_P787848	Jam2	junctional adhesion molecule 2	NM_001034004	-0.908431	6.96779e-06	0.00113505
A_64_P139544	Scara3	scavenger receptor class A, member 3	NM_001108870	-0.907972	0.00143356	0.017363
A_64_P028441	LOC64038	sertolin		-0.905548	0.00698281	0.0491409
A_64_P052010	Lef1	lymphoid enhancer binding factor 1	NM_130429	-0.905164	0.000695002	0.0112686
A_64_P002156	Rgs2	regulator of G-protein signaling 2	NM_053453	-0.904502	0.000499785	0.009411
A_42_P810736	Timeless	timeless circadian clock	NM_031340	-0.903634	0.00047646	0.00917101
A_44_P220827	Zfp367	zinc finger protein 367	NM_001012051	-0.901332	0.000426985	0.00862928
A_42_P764578	Polr2f	polymerase (RNA) II (DNA directed) polypeptide F	XR_355831	-0.901262	0.000360989	0.00782316
A_43_P11591	Nfya	nuclear transcription factor-Y alpha	NM_012865	-0.901204	0.00345112	0.030887
A_43_P16700	Cdc26	cell division cycle 26	NM_001013240	-0.897709	0.00685018	0.048517
A_64_P135966	Napg	N-ethylmaleimide-sensitive factor attachment protein, gamma	NM_001107384	-0.896292	0.00394939	0.0337059
[truncated: 444 more rows]

## Sheet: File S2 
File S2. Genes significantly upregulated by EPO in differentiating cells at 20 h and relative change in differentiating vs undifferentiated cells.
				EPO vs dif			dif vs undif
ProbeName	GeneSymbol	GeneName	GenBankAccession	Log2 FC	p-value	BH adj. p-value	Log2 FC	p-value	BH adj. p-value
Upregulated by EPO and unchanged by differentiation alone (113)
A_44_P342289	H19	H19, imprinted maternally expressed transcript (non-protein coding)	NR_027324	12.5326	2.39343e-07	0.000322741	-0.378183	ns	ns
A_64_P054808	Cd36	CD36 molecule (thrombospondin receptor)	NM_031561	6.97962	5.42236e-08	0.000146235	0.367017	ns	ns
A_44_P792784	Htr2c	5-hydroxytryptamine (serotonin) receptor 2C, G protein-coupled	NM_012765	5.13593	4.2141e-09	5.11423e-05	-0.421083	ns	ns
A_64_P128810	RGD1565355	similar to fatty acid translocase/CD36	NM_001109218	5.10557	2.67875e-08	9.28837e-05	-0.137858	ns	ns
A_64_P069419	Tnfrsf11a	tumor necrosis factor receptor superfamily, member 11a, NFKB activator	NM_001271235	4.37117	4.88378e-09	3.9513e-05	-0.413186	ns	ns
A_64_P137130	Ptpre	protein tyrosine phosphatase, receptor type, E	NM_053767	4.01409	3.32915e-07	0.000351326	0.270412	ns	ns
A_64_P092747	Mrvi1	murine retrovirus integration site 1 homolog	NM_001105210	3.96413	7.88278e-06	0.0027333	1.30666	0.0194219	ns
A_44_P1037953	Igf2	insulin-like growth factor 2	NM_031511	3.67721	5.67449e-08	0.000137731	-0.162892	ns	ns
A_64_P093467	Trpc4	transient receptor potential cation channel, subfamily C, member 4	NM_080396	3.41651	8.54898e-07	0.000741075	-0.971964	0.016705	ns
A_44_P1058692	Angpt1	angiopoietin 1	NM_053546	3.41011	2.98493e-06	0.00139328	-1.33814	0.0231726	ns
A_64_P080817	Cd44*	Cd44 molecule	NM_012924	3.33694	2.42033e-06	0.00124992	-0.0132132	ns	ns
A_44_P577108	Rasgef1c	RasGEF domain family, member 1C	NM_001108273	3.0835	1.07976e-07	0.000201599	-1.19185	0.00954291	ns
A_64_P082924	Rspo2	R-spondin 2	XM_006241608	3.06635	7.42993e-06	0.00273241	0.14821	ns	ns
A_44_P366723	Igf1*	insulin-like growth factor 1	NM_178866	2.96258	1.42312e-06	0.000933567	0.00577517	ns	ns
A_64_P053785	Adra2a	adrenoceptor alpha 2A	NM_012739	2.89452	1.03195e-05	0.00329573	-0.426373	ns	ns
A_42_P841704	Sh3tc1	SH3 domain and tetratricopeptide repeats 1	NM_001107226	2.68831	3.02731e-06	0.0013864	0.42674	0.0414874	ns
A_64_P044924	Fstl5	follistatin-like 5	NM_001271195	2.66209	6.43505e-05	0.00935278	0.107429	ns	ns
A_64_P150246	Mapkapk3	mitogen-activated protein kinase-activated protein kinase 3	NM_001012127	2.43555	5.85463e-05	0.0091092	0.341934	ns	ns
A_43_P11560	Aqp5	aquaporin 5	NM_012779	2.30746	6.42529e-06	0.00243679	-0.756199	0.0196163	ns
A_64_P096647	Tmprss5	transmembrane protease, serine 5	NM_153311	2.27899	1.43272e-05	0.00399713	1.08113	0.0117352	ns
A_64_P050540	Kcnd3	potassium voltage-gated channel, Shal-related subfamily, member 3	NM_001270962	2.21354	2.74479e-06	0.00135962	-0.473029	ns	ns
A_64_P126969	Cyp1b1	cytochrome P450, family 1, subfamily b, polypeptide 1	NM_012940	2.16704	1.39616e-06	0.00094132	-0.116714	ns	ns
A_42_P630572	Cpne8	copine VIII	NM_001108750	2.1451	6.12209e-07	0.000594381	-0.350023	0.00233813	0.023855
A_64_P145087	Dlc1	deleted in liver cancer 1	NM_001127446	2.11096	4.58912e-05	0.0078998	0.368814	ns	ns
A_64_P113795	LOC100365047	scavenger receptor class B, member 2-like	XM_006235988	2.05833	1.44826e-05	0.00394968	0.0694863	ns	ns
A_44_P850422	Pros1	protein S (alpha)	NM_031086	1.99705	1.61433e-06	0.000979578	-0.842734	0.0265481	ns
A_64_P012977	Tap2	transporter 2, ATP-binding cassette, sub-family B (MDR/TAP)	NM_032056	1.95423	2.8354e-07	0.000344105	-0.291436	ns	ns
A_44_P335776	Chodl	chondrolectin	NM_001105894	1.8938	2.79598e-05	0.00590122	0.0313232	ns	ns
A_44_P464330	RGD1304963	similar to hypothetical protein MGC38716	XM_006225702	1.86418	4.22217e-05	0.00748033	-0.353228	ns	ns
A_43_P11965	Arl4a	ADP-ribosylation factor-like 4A	NM_019186	1.84503	4.34236e-08	0.000131747	-0.473792	0.0199612	ns
A_44_P158758	Calcr	calcitonin receptor	NM_053816	1.77961	0.000252857	0.0191195	-0.935776	ns	ns
A_64_P046268	Cish	cytokine inducible SH2-containing protein	NM_031804	1.75165	2.72651e-06	0.0013787	0.170806	ns	ns
A_64_P062665	Chst9	carbohydrate (N-acetylgalactosamine 4-0) sulfotransferase 9	NM_001170470	1.65716	0.00111533	0.0398692	0.413292	0.0486947	ns
A_44_P929423	Itga9	integrin, alpha 9	XM_006244173	1.53501	0.000725753	0.032441	-0.686458	ns	ns
A_64_P153149	Kcnab1	potassium voltage-gated channel, shaker-related subfamily, beta member 1	NM_017303	1.52315	1.27265e-05	0.00372164	0.0068214	ns	ns
A_44_P305482	Ppargc1a	peroxisome proliferator-activated receptor gamma, coactivator 1 alpha	NM_031347	1.48254	0.000168253	0.0159525	-0.104958	ns	ns
A_64_P084971	Gad1	glutamate decarboxylase 1	NM_017007	1.38189	5.53456e-05	0.00872305	-0.0195303	ns	ns
A_42_P750340	Ifitm10	interferon induced transmembrane protein 10	XM_006223708	1.34358	3.68633e-05	0.00672742	-0.167969	ns	ns
A_42_P839964	Plin2	perilipin 2	NM_001007144	1.32931	7.75663e-06	0.00276866	-0.55794	0.0191867	ns
A_44_P515798	Ucma	upper zone of growth plate and cartilage matrix associated	NM_001106121	1.32417	1.01935e-06	0.000798118	0.421183	0.00184778	0.0203953
A_44_P425580	Cxcr4	chemokine (C-X-C motif) receptor 4	NM_022205	1.30391	2.31032e-05	0.00539194	-0.706253	0.0436732	ns
A_42_P841598	Igsf21	immunoglobin superfamily, member 21	NM_001271454	1.26874	0.00015792	0.0155814	0.146831	ns	ns
A_43_P14764	Nrxn1	neurexin 1	NM_021767	1.25636	8.90423e-06	0.00288164	-0.282874	ns	ns
A_64_P067366	Cacna1h	calcium channel, voltage-dependent, T type, alpha 1H subunit	NM_153814	1.23441	0.000303158	0.0207275	0.240709	ns	ns
A_44_P536275	Adamts4	ADAM metallopeptidase with thrombospondin type 1 motif, 4	NM_023959	1.20645	0.000732816	0.0326965	-0.15316	ns	ns
A_42_P484738	Ctgf	connective tissue growth factor	NM_022266	1.20506	1.08033e-05	0.00336175	-0.155543	ns	ns
A_44_P244138	Ptpn9	protein tyrosine phosphatase, non-receptor type 9	NM_001013040	1.19506	8.64377e-06	0.00287399	-0.378156	ns	ns
A_43_P17925	Abca8	ATP-binding cassette, subfamily A (ABC1), member 8	XM_006221030	1.17115	0.0005299	0.0278996	-0.419089	ns	ns
A_42_P610788	Ampd3	adenosine monophosphate deaminase 3	NM_031544	1.13517	0.000690626	0.0318081	0.218455	ns	ns
A_42_P630230	Ctnnd2*	catenin (cadherin-associated protein), delta 2	NM_001271502	1.13497	8.55982e-07	0.000716428	-0.494266	0.000487175	0.00923806
A_64_P024419	Parp14	poly (ADP-ribose) polymerase family, member 14	NM_001191659	1.0736	3.08563e-06	0.00138693	-0.32882	0.0197201	ns
A_43_P12572	Cd200*	Cd200 molecule	NM_031518	1.07058	1.63156e-05	0.00425819	0.500241	0.00117163	0.0152481
A_44_P106456	Pdlim2	PDZ and LIM domain 2	NM_001007622	1.05869	3.33714e-06	0.00147271	-0.251352	0.0119515	ns
A_43_P22816	Gpc5	glypican 5	NM_001107285	1.03919	0.000832864	0.0349745	-0.053526	ns	ns
A_64_P023472	Serpinb1a	serine (or cysteine) proteinase inhibitor, clade B, member 1a	NM_001031642	1.02679	0.000288938	0.0203278	0.459207	0.000112259	0.0040188
A_64_P069400	Irf9	interferon regulatory factor 9	NM_001012041	1.01813	0.000139382	0.0146454	-0.12502	ns	ns
A_44_P191309	Lpin1	lipin 1	XM_006239912	0.99866	2.92069e-05	0.00595722	0.15939	ns	ns
A_44_P1018090	Lgi4	leucine-rich repeat LGI family, member 4	NM_199499	0.996838	7.86998e-06	0.00276841	-0.574442	0.00281771	0.0268517
A_44_P777016	Ypel4	yippee-like 4 (Drosophila)	NM_001024369	0.992416	0.000155294	0.0156403	-0.151727	ns	ns
A_64_P142988	Tmprss9	transmembrane protease, serine 9	NM_001047100	0.961833	0.00130517	0.0431009	0.128137	ns	ns
A_44_P727294	Nfasc	neurofascin	NM_001160314	0.951278	0.00124199	0.0425784	1.41288	ns	ns
A_44_P337843	Gsap	gamma-secretase activating protein	NM_001107845	0.93243	0.00081623	0.0347571	1.30896	0.0145459	ns
A_64_P088520	Kcnk12	potassium channel, subfamily K, member 12	NM_022292	0.927896	0.000168766	0.0159389	-0.180345	ns	ns
A_64_P131051	Fos	FBJ osteosarcoma oncogene	NM_022197	0.904812	1.36017e-05	0.00383884	0.0287486	ns	ns
A_64_P130395	Naaladl1	N-acetylated alpha-linked acidic dipeptidase-like 1	NM_031759	0.903402	0.000562157	0.0286653	-0.0199079	ns	ns
A_44_P309081	Hspa2	heat shock protein 2	NM_021863	0.895014	4.4531e-05	0.00783229	-0.530978	0.0296083	ns
A_64_P033795	Hgd	homogentisate 1, 2-dioxygenase	NM_001012145	0.873103	0.00129609	0.0432124	1.46713	0.011501	ns
A_44_P250983	Nrbp2*	nuclear receptor binding protein 2	NM_001135007	0.870572	0.000448404	0.0255485	0.830881	ns	ns
A_44_P310596	Il33	interleukin 33	NM_001014166	0.847824	0.00012281	0.0136112	0.194625	ns	ns
A_64_P043776	Fat4	FAT atypical cadherin 4	NM_001191705	0.845936	8.6008e-06	0.00289942	-0.295311	ns	ns
A_64_P033715	Cpeb2	cytoplasmic polyadenylation element binding protein 2	XM_006251080	0.835184	5.17689e-06	0.00209423	0.184076	ns	ns
A_44_P445575	Irx2	iroquois homeobox 2	NM_001039505	0.830185	0.000130323	0.0140587	-0.23989	ns	ns
A_44_P918404	LOC682102	hypothetical protein LOC682102	NM_001134732	0.83008	7.65939e-05	0.0100491	0.00640432	ns	ns
A_43_P11604	Timp3	TIMP metallopeptidase inhibitor 3	NM_012886	0.829904	0.000272326	0.019731	0.85411	ns	ns
A_44_P472271	Rgl1	ral guanine nucleotide dissociation stimulator,-like 1	NM_001105957	0.827422	0.000141036	0.0145669	0.463773	0.024256	ns
A_64_P036970	Mpz	myelin protein zero	BC078859	0.820121	0.000296931	0.0204167	2.57056	ns	ns
A_42_P618217	Fgf21	fibroblast growth factor 21	NM_130752	0.793092	0.000672508	0.0316339	0.523634	0.0232408	ns
A_44_P144591	Cthrc1	collagen triple helix repeat containing 1	NM_172333	0.759025	8.88231e-06	0.0029134	0.0340601	ns	ns
A_64_P132852	Insc	inscuteable homolog (Drosophila)	NM_001106285	0.755172	0.00152772	0.0459489	-0.284618	ns	ns
A_43_P16491	Col16a1	collagen, type XVI, alpha 1	NM_001015033	0.748706	4.23658e-06	0.00180404	0.535945	0.000580508	0.0101441
A_42_P608713	Prkcq	protein kinase C, theta	NM_001276721	0.742954	0.000424721	0.0245448	-0.0285213	ns	ns
A_44_P221077	Tmem100	transmembrane protein 100	NM_001017479	0.740584	4.48784e-05	0.00783662	0.0635107	ns	ns
A_44_P313558	Ppm1e	protein phosphatase, Mg2+/Mn2+ dependent, 1E	NM_198773	0.739691	0.000139986	0.0146454	-0.145767	ns	ns
A_44_P449727	Ttc12	tetratricopeptide repeat domain 12	NM_001004246	0.738732	8.16902e-06	0.00279265	0.540896	0.00404373	0.0341984
A_64_P052076	Sox8	SRY (sex determining region Y)-box 8	NM_001106989	0.731539	8.96217e-05	0.0110421	0.00849092	ns	ns
A_44_P301963	Psmb9	proteasome (prosome, macropain) subunit, beta type, 9	NM_012708	0.730555	6.58881e-05	0.00935226	0.0275366	ns	ns
A_44_P769703	Nrep	neuronal regeneration related protein	NM_178096	0.727018	0.000376807	0.0230956	0.165326	ns	ns
A_44_P149293	Trim23	tripartite motif-containing 23	NM_001100637	0.723643	0.000184328	0.0164485	0.0702301	ns	ns
A_44_P319256	Kdelr3	KDEL (Lys-Asp-Glu-Leu) endoplasmic reticulum protein retention receptor 3	NM_001127546	0.714336	0.000549541	0.028501	-1.20701	0.0269489	ns
A_44_P1013405	Acy3	aspartoacylase (aminocyclase) 3	NM_001009603	0.706405	0.00040184	0.023731	0.422651	0.0396167	ns
A_44_P1045748	Lpin2	lipin 2	NM_001108236	0.706147	0.000582283	0.0292008	-0.58345	ns	ns
A_64_P048481	Dmrtc1b	DMRT-like family C1b	XM_006257140	0.70204	0.000989251	0.0378127	1.64853	0.00728221	ns
A_44_P1028549	Casp4	caspase 4, apoptosis-related cysteine peptidase	NM_053736	0.693367	2.54768e-07	0.00032546	-0.350301	0.0140025	ns
A_43_P10996	Atp1b2	ATPase, Na+/K+ transporting, beta 2 polypeptide	NM_012507	0.693111	2.64391e-05	0.0058339	0.0635138	ns	ns
A_44_P654068	Cntln	centlein, centrosomal protein	NM_001114402	0.69229	2.73e-05	0.00586394	0.301582	0.010544	ns
A_42_P458711	Ppard	peroxisome proliferator-activated receptor delta	NM_013141	0.669799	0.000128637	0.0139388	0.236697	ns	ns
A_64_P097907	Camk1g	calcium/calmodulin-dependent protein kinase IG	XM_006250470	0.668212	0.000721534	0.0323717	0.423685	0.0469855	ns
A_64_P132721	Oacyl	O-acyltransferase like	NM_001106139	0.667769	0.00148288	0.0452166	0.101584	ns	ns
A_44_P291028	Arhgef19	Rho guanine nucleotide exchange factor (GEF) 19	NM_001108692	0.662334	1.22502e-05	0.00367084	-0.822222	0.0135201	ns
A_44_P307978	Cited2	Cbp/p300-interacting transactivator, with Glu/Asp-rich carboxy-terminal domain, 2	NM_053698	0.661645	0.000360778	0.0223959	-0.104142	ns	ns
A_42_P801379	Fgfrl1	fibroblast growth factor receptor-like 1	NM_199114	0.656778	4.17652e-06	0.00181022	0.331601	0.0165931	ns
A_44_P401498	Sema6a	sema domain, transmembrane domain (TM), and cytoplasmic domain, (semaphorin) 6A	XM_003753046	0.650168	3.37719e-05	0.0065577	-0.544094	0.00067456	0.0110852
A_44_P440178	Lhfp	lipoma HMGIC fusion partner	NM_001109183	0.641817	0.000512286	0.0274486	-0.692226	0.014578	ns
A_64_P072088	Lrrtm2	leucine rich repeat transmembrane neuronal 2	NM_001109469	0.638809	0.000496247	0.0270065	0.377474	ns	ns
A_44_P174445	Lrrn2	leucine rich repeat neuronal 2	NM_001177368	0.638462	0.000551102	0.0284603	-0.16787	ns	ns
A_44_P356375	Slain1	SLAIN motif family, member 1	NM_001014139	0.632827	5.29899e-05	0.0085177	-0.783477	0.010509	ns
A_44_P253012	Spry2	sprouty homolog 2 (Drosophila)	NM_001012046	0.629767	0.00115901	0.0409481	-0.289165	ns	ns
A_64_P045456	Flrt2	fibronectin leucine rich transmembrane protein 2	XM_006240416	0.619207	0.00158251	0.0468994	-0.496589	ns	ns
A_43_P14909	Slc29a1	solute carrier family 29 (equilibrative nucleoside transporter), member 1	NM_031684	0.618788	1.88757e-06	0.00106547	-0.0914819	ns	ns
A_44_P153979	Zeb1	zinc finger E-box binding homeobox 1	NM_013164	0.613258	0.000863789	0.0352368	-0.27085	ns	ns
A_64_P161768	Synrg	synergin, gamma	NM_053419	0.600841	0.000527041	0.02787	0.743755	ns	ns
A_64_P099307	Tcf7l2*	transcription factor 7-like 2 (T-cell specific, HMG-box)	NM_001191052	0.600432	7.32356e-05	0.00976689	0.313861	ns	ns
A_44_P493911	Slc13a5	solute carrier family 13 (sodium-dependent citrate transporter), member 5	NM_170668	0.586996	0.000222541	0.0181869	-0.196155	ns	ns
Upregulated by differentiation and further by EPO (43)
A_64_P159468	Pmp2*	peripheral myelin protein 2	NM_001109514	5.23919	6.1041e-10	1.48159e-05	2.18669	0.00212589	0.0223569
A_44_P159305	Klhl32	kelch-like family member 32	XM_001055962	2.80205	7.84852e-08	0.000173181	0.899805	0.0060073	0.0442382
A_64_P087663	Pcolce*	procollagen C-endopeptidase enhancer	NM_019237	2.74646	1.97662e-08	7.99609e-05	1.22702	0.000707115	0.0113064
A_64_P023427	Sdk2	sidekick cell adhesion molecule 2	NM_001108303	2.71045	1.21088e-06	0.000839725	1.0053	0.00209321	0.022109
A_44_P454065	Jag1	jagged 1	NM_019147	2.33777	1.10884e-07	0.000192242	1.13652	0.000501027	0.00942708
A_44_P436191	Cdhr2	cadherin-related family member 2	XM_214434	2.16238	8.01538e-05	0.0101858	1.28074	0.00334452	0.0301778
A_44_P194803	Baalc	brain and acute leukemia, cytoplasmic	NM_144762	1.93168	8.61699e-07	0.000697172	1.28059	0.000162448	0.00486783
A_44_P404591	Hopx	HOP homeobox	NM_133621	1.84994	2.02816e-06	0.00109394	0.750256	0.00159562	0.0185394
A_64_P057188	Shroom2*	shroom family member 2	NM_001047893	1.73307	0.000170571	0.0159234	3.25117	1.66931e-05	0.00162721
A_42_P543004	Socs2	suppressor of cytokine signaling 2	NM_058208	1.63693	1.62741e-07	0.000246878	0.95603	1.82332e-05	0.00168914
A_42_P594228	Abca8a	ATP-binding cassette, subfamily A (ABC1), member 8a	NM_001281824	1.59562	2.91473e-07	0.000336887	3.55555	2.43237e-07	0.000295193
A_64_P123108	Itih6*	inter-alpha-trypsin inhibitor heavy chain family, member 6	XM_003754751	1.5564	2.19347e-05	0.00521959	1.54387	0.000144261	0.00460723
A_44_P411912	Ceacam10	carcinoembryonic antigen-related cell adhesion molecule 10	NM_173339	1.41747	1.53093e-06	0.000952789	3.80338	1.45967e-05	0.00152056
A_64_P136394	Col20a1	collagen, type XX, alpha 1	XM_006224768	1.37086	0.00109979	0.0395469	1.15919	0.00559276	0.0422494
A_64_P082306	Grid2*	glutamate receptor, ionotropic, delta 2	NM_024379	1.3683	0.000137709	0.0145959	1.49283	0.00158414	0.0184591
A_64_P076520	Fam227a	family with sequence similarity 227, member A	NM_001130581	1.34666	1.92055e-06	0.00105945	3.03288	0.000969372	0.0136794
A_42_P646991	Mag	myelin-associated glycoprotein	NM_017190	1.3385	4.57373e-05	0.00792954	3.39837	2.38085e-06	0.00080261
A_64_P000967	Col2a1	collagen, type II, alpha 1	NM_012929	1.29219	5.97511e-05	0.00912125	6.22505	1.13942e-06	0.000643166
A_44_P636369	Cd177	CD177 molecule	NM_001191948	1.14997	7.29346e-05	0.00978049	2.04546	1.74372e-05	0.00164684
A_64_P070088	Ntm	neurotrimin	NM_017354	1.1325	3.11982e-07	0.000344202	1.92916	2.29472e-05	0.00190094
A_42_P826938	LRRTM1*	leucine rich repeat transmembrane neuronal 1	NM_001109374	1.11284	7.16793e-07	0.00064437	1.7828	3.59805e-06	0.000929062
A_43_P17055	Aatk*	apoptosis-associated tyrosine kinase	NM_001168703	1.10126	0.000619381	0.0304324	1.00852	0.00179201	0.019998
A_64_P025432	LOC498829	Ab2-143	XR_341830	1.06481	8.94221e-05	0.0110737	1.66148	0.000993991	0.0138417
A_64_P293606	Col4a1	collagen, type IV, alpha 1	NM_001135009	1.01505	0.00105276	0.0387162	2.21746	0.000303848	0.00704392
A_64_P067000	Prima1	proline rich membrane anchor 1	NM_001108721	1.01424	1.10886e-06	0.000841068	2.42864	4.27692e-05	0.00247755
A_42_P577431	Bcl3	B-cell CLL/lymphoma 3	NM_001109422	0.963032	7.75494e-06	0.00280937	0.852752	9.81966e-05	0.00374164
A_64_P025658	Flvcr2	feline leukemia virus subgroup C cellular receptor family, member 2	NM_199109	0.946839	0.00162951	0.0476524	2.745	0.000167594	0.00496077
A_44_P254984	Pnlip	pancreatic lipase	NM_013161	0.923202	2.0779e-05	0.00519945	1.94492	9.7012e-05	0.00370815
A_64_P165085	Cdkn1c	cyclin-dependent kinase inhibitor 1C	NM_182735	0.803349	0.00205523	0.0539875	1.51385	7.29308e-05	0.00321266
A_44_P128062	Syt17	synaptotagmin XVII	NM_138849	0.888902	0.00025976	0.0192222	1.49163	0.000283269	0.0067078
A_64_P088271	Ikzf2*	IKAROS family zinc finger 2	XM_006245116	0.841387	0.000118923	0.0133018	2.8938	0.0013863	0.0169683
A_64_P096482	Slc37a1	solute carrier family 37 (glucose-6-phosphate transporter), member 1	NM_001011944	0.787787	1.19572e-06	0.000853607	2.00853	2.78045e-05	0.00213567
A_64_P092201	Cp	ceruloplasmin (ferroxidase)	NM_001270961	0.76686	3.45582e-05	0.0065531	0.726574	0.00103569	0.0141385
A_64_P049781	Slc2a12	solute carrier family 2 (facilitated glucose transporter), member 12	NM_001107451	0.732784	0.00132542	0.0429513	0.943771	0.00133471	0.0165793
A_44_P422523	Faim2	Fas apoptotic inhibitory molecule 2	NM_144756	0.728735	0.000174767	0.0161906	1.02877	0.00296605	0.0278176
A_64_P000141	Tnfrsf19	tumor necrosis factor receptor superfamily, member 19	NM_001044229	0.683074	0.000176598	0.016298	0.950027	0.000402123	0.00836361
A_42_P625531	Extl1	exostosin-like glycosyltransferase 1	NM_001107985	0.645149	0.000220654	0.0180936	1.18626	4.96256e-06	0.00107546
A_64_P061605	Espn	espin	NM_019622	0.644708	0.00115514	0.0408711	2.23224	9.64675e-05	0.00371071
A_64_P103304	LOC500475	similar to hypothetical protein 4933430I17	NM_001024346	0.615786	0.00042865	0.024713	3.01053	1.93686e-06	0.000783523
A_43_P11044	G0s2	G0/G1switch 2	NM_001009632	0.606254	2.77456e-05	0.00590738	1.55889	0.000102958	0.00383872
A_64_P132422	Sema3d*	sema domain, immunoglobulin domain (Ig), short basic domain, secreted, (semaphorin) 3D	NM_001104633	0.604098	5.52138e-05	0.00881677	1.03822	0.000834168	0.0124597
A_64_P083399	Col11a1*	collagen, type XI, alpha 1	NM_013117	0.592708	0.000223882	0.0181741	1.44179	0.000400069	0.00833516
A_64_P073673	Zfp365	zinc finger protein 365	NM_001025145	0.584222	0.00148257	0.045264	1.58658	0.000513554	0.0095371
Upregulated by EPO and downregulated by differentiation (21 transcripts)
A_44_P139869	Tmem176b	transmembrane protein 176B	NM_134390	2.39691	4.98386e-05	0.00834264	-1.71343	0.00129104	0.0161861
A_64_P070448	Nxph3	neurexophilin 3	BC101856	2.16217	1.59555e-07	0.000258181	-1.40826	0.00242432	0.0243355
A_64_P108210	ldlr	low density lipoprotein receptor class A domain containing 4	NM_001271365	1.93174	4.0424e-05	0.00726793	-2.85978	5.70504e-05	0.00286101
A_44_P545635	Pid1	phosphotyrosine interaction domain containing 1	NM_001110493	1.91332	0.000169072	0.0159058	-2.50695	0.000202409	0.00556384
A_44_P153774	Plce1	phospholipase C, epsilon 1	NM_053758	1.90175	1.2291e-05	0.00363815	-1.69305	0.000352003	0.00767639
A_44_P897442	Nxph1*	neurexophilin 1	NM_012994	1.70487	1.55811e-05	0.00411069	-1.2342	0.000454639	0.00891358
A_44_P450314	Rps6ka3*	ribosomal protein S6 kinase polypeptide 3	NM_001192004	1.54377	2.02941e-06	0.00107082	-0.958815	0.000404088	0.00838293
A_44_P378252	Gabra2	gamma-aminobutyric acid (GABA) A receptor, alpha 2	NM_001135779	1.32294	0.000179246	0.0164176	-2.10075	0.00155879	0.0182337
A_44_P224547	Plcb1*	phospholipase C, beta 1 (phosphoinositide-specific)	NM_001077641	1.18698	1.75009e-06	0.00101139	-0.849742	0.00237593	0.0240787
A_64_P030739	Vgf	VGF nerve growth factor inducible	NM_030997	1.16046	0.000968038	0.0374144	-2.07607	0.000408746	0.0084077
A_64_P045191	Dner	delta/notch-like EGF repeat containing	XM_001064351	1.11613	0.000755257	0.0332697	-1.51521	0.0013353	0.0165697
A_64_P119607	Nebl	nebulette	NM_001191694	1.08926	0.0003452	0.0218195	-1.54668	0.000485461	0.00924891
A_44_P544351	Tcn2	transcobalamin 2	NM_022534	0.987794	0.00025038	0.0191107	-1.40791	0.000557802	0.00996244
A_64_P085851	Cald1	caldesmon 1	NM_013146	0.837371	0.000321739	0.0211633	-1.05793	7.51682e-05	0.0032522
A_42_P832133	Khdrbs2	KH domain containing, RNA binding, signal transduction associated 2	NM_133318	0.80987	0.00108553	0.0392667	-1.83607	8.10004e-05	0.00336651
A_43_P10102	Spry4	sprouty homolog 4 (Drosophila)	NM_001106150	0.769494	6.12731e-05	0.0092374	-1.14214	0.000145403	0.00461335
A_44_P638638	Fam101a	family with sequence similarity 101, member A	NM_001109547	0.750462	0.000644548	0.0309791	-0.857844	0.000640101	0.0107296
A_44_P178811	Elk3	ELK3, member of ETS oncogene family	NM_001108743	0.69759	0.000709286	0.0321791	-0.756086	0.00511361	0.0400379
A_64_P147913	Optn*	optineurin	NM_145081	0.654184	0.000223633	0.0182148	-1.10032	0.00202998	0.0216484
A_44_P577899	Myt1	myelin transcription factor 1	NM_001108615	0.63091	6.32747e-06	0.0024771	-1.32115	0.000525483	0.00966252
A_44_P262091	Fabp3	fatty acid binding protein 3, muscle and heart	NM_024162	0.581646	3.33162e-05	0.00657439	-1.57332	2.46055e-06	0.000785823
Only genes increased more than 1.5-fold (log2 FC > 0.58), BH adj. p-value < 0.05 in EPO-treated vs untreated differentiating cells are listed; ns=not significant.
For genes represented by 2 probes (*) consistently changed by EPO in the same direction, only the most significanlty changed one is shown.

## Sheet: File S3
File S3. Genes significantly downregulated by EPO in differentiating cells at 20 h and relative change in differentiating vs undifferentiated cells.
				EPO vs dif (ctr)			dif vs undif
ProbeName	GeneSymbol	GeneName	GenBankAccession	Log2 FC	p-value	BH adj. p-value	Log2 FC	p-value	BH adj. p-value
Downregulated by EPO and unchanged by differentiation (37)
A_44_P287301	Bcl6	B-cell CLL/lymphoma 6	NM_001107084	-1.33825	6.51286e-09	3.95201e-05	0.0228053	ns	ns
A_64_P038122	Btnl7	butyrophilin-like 7	NM_212488	-1.12985	0.000805934	0.0345612	0.860705	ns	ns
A_64_P056381	Crb2	crumbs homolog 2 (Drosophila)	NM_001135761	-1.07085	0.00118175	0.0413306	0.747994	ns	ns
A_64_P038079	Lypd6b	LY6/PLAUR domain containing 6B	NM_001134580	-0.940432	0.00128735	0.0433378	1.59571	0.00872371	ns
A_43_P19193	Lama1	laminin, alpha 1	NM_001108237	-0.912708	0.00106581	0.0389011	-1.38909	ns	ns
A_64_P068865	Ltbp1	latent transforming growth factor beta binding protein 1	NM_021587	-0.892716	0.000524576	0.0279222	0.403271	ns	ns
A_64_P152878	Shisa8	shisa family member 8	NM_001207022	-0.82286	1.04556e-05	0.00329583	-0.206497	ns	ns
A_44_P272210	Ccne2	cyclin E2	NM_001108656	-0.810085	0.000567422	0.028633	0.207012	ns	ns
A_64_P093642	Nsl1	NSL1, MIS12 kinetochore complex component	NM_001109083	-0.787469	0.000332553	0.0214673	-0.0992233	ns	ns
A_64_P065265	Fam111a	family with sequence similarity 111, member A	NM_001109163	-0.777884	0.000848558	0.0352072	-0.770251	ns	ns
A_44_P520058	Uhrf1	ubiquitin-like with PHD and ring finger domains 1	NM_001008882	-0.776539	0.00087103	0.0354131	-0.570256	ns	ns
A_64_P142166	Polq	polymerase (DNA directed), theta	NM_001105878	-0.772792	0.000202222	0.0173439	-1.04316	0.0162627	ns
A_44_P189375	Fancd2	Fanconi anemia, complementation group D2	NM_001001719	-0.720452	0.000248016	0.0190502	-0.973752	ns	ns
A_44_P276338	Mcm6	minichromosome maintenance complex component 6	NM_017287	-0.719676	3.16799e-05	0.00635483	-0.479232	ns	ns
A_64_P067884	Trim47	tripartite motif-containing 47	NM_001109585	-0.714764	0.000392356	0.0235724	-0.747476	0.0234499	ns
A_64_P013898	Hist2h4	histone cluster 2, H4	NM_001123469	-0.703631	0.000233091	0.0186105	-1.1106	0.0128995	ns
A_64_P003029	Cdt1	chromatin licensing and DNA replication factor 1	NM_001106192	-0.701796	0.000238292	0.0187179	-0.429409	ns	ns
A_64_P067550	Aunip	aurora kinase A and ninein interacting protein	XM_006225577	-0.698754	0.000370828	0.0229026	-0.564257	0.00188041	0.0205963
A_64_P048136	Brca2	breast cancer 2, early onset	NM_031542	-0.698709	0.000646836	0.0310277	-0.936666	0.010956	ns
A_64_P068473	LOC684797	similar to Histone H2B 291B	XM_001071972	-0.696048	0.000847357	0.035278	-0.916	ns	ns
A_64_P166385	Kifc1	kinesin family member C1	NM_001005878	-0.668714	0.000197472	0.017118	-0.671096	ns	ns
A_44_P100443	Ung	uracil-DNA glycosylase	NM_001013124	-0.661684	0.000712521	0.0320859	0.189833	ns	ns
A_64_P056975	Rmi2	RecQ mediated genome instability 2	XM_573037	-0.659563	0.000405825	0.0237927	-0.349385	ns	ns
A_64_P022412	Anln	anillin, actin binding protein	XM_006242714	-0.653074	0.00091149	0.0359735	-0.494551	0.0141823	ns
A_64_P138236	Cenpf	centromere protein F	NM_001100827	-0.652679	0.000750864	0.0331363	-1.06999	0.0146701	ns
A_44_P178108	Anlnl1	anillin, actin binding protein-like 1	XM_006222448	-0.641335	0.00149399	0.045271	-0.38444	ns	ns
A_64_P005852	Gpr19	G protein-coupled receptor 19	NM_080579	-0.641286	0.000442443	0.0252682	-0.510409	0.0306428	ns
A_64_P081822	Ticrr	TOPBP1-interacting checkpoint and replication regulator	XM_001065296	-0.634101	0.000321131	0.0211807	-0.534528	ns	ns
A_64_P235760	LOC102549471	short transient receptor potential channel 2-like	XM_006223432	-0.624804	0.00134738	0.0432588	-0.667532	0.0153196	ns
A_64_P040513	LOC686151	similar to cell division cycle associated 5	XM_006223709	-0.620301	0.000889341	0.0356206	-0.657981	ns	ns
A_64_P005137	Hist1h1d	histone cluster 1, H1d	NM_133285	-0.6191	0.000674938	0.0315647	-0.490437	ns	ns
A_44_P189696	Fanci	Fanconi anemia, complementation group I	XM_006229416	-0.615551	1.28482e-05	0.00371253	-1.08854	0.0287223	ns
A_43_P22998	Pmel	premelanosome protein	XM_006240779	-0.610376	0.000199802	0.0171972	0.518009	0.00131446	0.0164118
A_44_P526975	Cchcr1	coiled-coil alpha-helical rod protein 1	NM_001002822	-0.60507	0.00135334	0.0433355	-0.738899	ns	ns
A_43_P18802	Pask	PAS domain containing serine/threonine kinase	NM_001009362	-0.596441	0.00141712	0.0443823	-0.292777	ns	ns
A_44_P416751	Rpa1	replication protein A1	NM_001047843	-0.595581	1.21057e-05	0.00367286	-0.697069	ns	ns
A_44_P431150	Pole	polymerase (DNA directed), epsilon, catalytic subunit	NM_001107152	-0.582276	0.000775271	0.0338442	-0.729832	ns	ns
Downregulated by differentiation and further by EPO (56)
A_42_P771373	Npy*	neuropeptide Y	NM_012614	-1.11424	0.000104544	0.0122584	-1.21244	0.00138227	0.0169276
A_44_P297428	Ncapg	non-SMC condensin I complex, subunit G	XM_223468	-0.964879	0.000502828	0.0273035	-1.08178	0.000834816	0.012454
A_44_P577090	Rad51*	RAD51 recombinase	NM_001109204	-0.85111	0.00132329	0.0429396	-0.745253	0.0058944	0.0436053
A_44_P192406	Dusp9	dual specificity phosphatase 9	NM_001037973	-0.839943	0.00127311	0.043218	-1.09285	0.0021634	0.0226532
A_44_P419810	Lrr1	leucine rich repeat protein 1	NM_001109483	-0.812705	0.000786013	0.0338865	-1.06322	0.000252302	0.00626162
A_64_P014774	Mcm5	minichromosome maintenance complex component 5	NM_001106170	-0.757835	0.000283195	0.0201575	-1.18298	0.00300919	0.0281028
A_64_P034610	Bard1*	BRCA1 associated RING domain 1	NM_022622	-0.740346	0.00167982	0.0484812	-0.964107	0.00414856	0.034722
A_64_P016828	Myo1b	myosin Ib	NM_053986	-0.73694	0.000459433	0.0258133	-1.60001	0.000130757	0.00434163
A_64_P066841	Batf3	basic leucine zipper transcription factor, ATF-like 3	NM_021865	-0.733206	0.00118916	0.0414702	-1.42975	1.29496e-05	0.00149673
A_42_P712191	Gins1	GINS complex subunit 1 (Psf1 homolog)	NM_001109207	-0.731555	0.00116723	0.041	-1.35193	0.000589001	0.0102043
A_64_P163919	Mki67	marker of proliferation Ki-67	NM_001271366	-0.608353	-0.634754	0.00225041	-0.894151	0.000203493	0.00555587
A_64_P003124	Mybl2*	myeloblastosis oncogene-like 2	NM_001106536	-0.711762	0.00032509	0.0212684	-1.37336	0.00105599	0.014311
A_44_P1022458	Tubb6	tubulin, beta 6 class V	NM_001025675	-0.706513	0.000250344	0.0191683	-2.40332	9.76639e-06	0.00131694
A_64_P004337	Dtl	denticleless E3 ubiquitin protein ligase homolog (Drosophila)	XM_001068900	-0.703925	0.00103237	0.0384321	-1.16008	8.01633e-05	0.0033547
A_44_P478114	Cdca2	cell division cycle associated 2	NM_001107273	-0.703624	0.00123261	0.0425575	-0.958943	0.000573551	0.0100733
A_64_P129498	Cit	citron (rho-interacting, serine/threonine kinase 21)	NM_001029911	-0.702591	0.000158376	0.0155004	-1.18328	0.00181446	0.020202
A_64_P048461	Mcm3*	minichromosome maintenance complex component 3	NM_001191805	-0.702254	7.77623e-05	0.0101476	-1.23617	6.22726e-06	0.00111138
A_64_P033214	Top2a*	topoisomerase (DNA) II alpha	XM_346406	-0.694924	0.00147873	0.0452036	-1.15518	0.00222024	0.0230495
A_42_P729711	Ube2t	ubiquitin-conjugating enzyme E2T (putative)	NM_001108344	-0.678074	0.00121899	0.0422074	-1.11249	0.00107626	0.0144806
A_64_P052665	Cdc6	cell division cycle 6	NM_001108298	-0.67768	0.00011987	0.0133463	-1.70127	0.000207568	0.00561661
A_44_P227604	Eme1	essential meiotic structure-specific endonuclease 1	NM_001105830	-0.67763	0.000643613	0.0310572	-1.3064	0.000581516	0.0101544
A_44_P438868	Hjurp	Holliday junction recognition protein	NM_001191813	-0.676603	0.00102986	0.0384566	-1.24443	0.000442473	0.00880303
A_42_P704869	Phf19	PHD finger protein 19	NM_001106570	-0.674378	0.000991261	0.03783	-1.12943	0.000180684	0.0052147
A_43_P21199	Ncapg2	non-SMC condensin II complex, subunit G2	XM_006225900	-0.672655	0.000239989	0.01873	-0.981404	0.000493385	0.0093194
A_44_P184484	Orc1	origin recognition complex, subunit 1	NM_177931	-0.669984	5.15322e-05	0.00845129	-1.06287	7.04378e-06	0.00113978
A_42_P708181	Kntc1	kinetochore associated 1	NM_001107140	-0.668055	0.000784811	0.0338949	-1.0872	9.55929e-05	0.00371832
A_44_P190568	Cd83	CD83 molecule	NM_001108410	-0.664614	0.00011522	0.0130076	-1.23351	1.04269e-05	0.00138296
A_44_P623426	Rad51ap1*	RAD51 associated protein 1	NM_001079711	-0.664405	0.000335667	0.0214969	-0.947431	0.000165294	0.00491669
A_44_P520859	Pkmyt1	protein kinase, membrane associated tyrosine/threonine 1	NM_001105766	-0.662727	0.000193009	0.0167911	-1.53093	1.87862e-05	0.00168881
A_64_P001741	Ccna2*	cyclin A2	NM_053702	-0.658668	0.000894009	0.0356312	-1.56776	7.58509e-05	0.00326428
A_64_P154297	Iqgap3	IQ motif containing GTPase activating protein 3	NM_001191709	-0.657906	0.000450921	0.0255123	-1.49642	0.000140364	0.00454861
A_43_P10723	Bub1b	BUB1 mitotic checkpoint serine/threonine kinase B	XM_001080736	-0.657787	0.000258596	0.0191946	-1.16585	3.6146e-05	0.00235843
A_64_P104988	Tonsl	tonsoku-like, DNA repair protein	NM_001130572	-0.656206	0.000387422	0.0234502	-0.964478	0.00355642	0.0315041
A_44_P1030098	Cdc45	cell division cycle 45	NM_001105866	-0.655417	0.00154092	0.0461744	-1.00694	0.000331051	0.00740579
A_43_P12090	Pold1	polymerase (DNA directed), delta 1, catalytic subunit	NM_021662	-0.654504	0.000214414	0.0177015	-0.803153	3.93859e-05	0.00242633
A_42_P818287	Nusap1	nucleolar and spindle associated protein 1	NM_001107762	-0.652778	0.00123794	0.0425599	-0.883675	0.00131516	0.0164121
A_64_P015079	Nek2	NIMA (never in mitosis gene a)-related expressed kinase 2	NM_053691	-0.650558	0.00129277	0.0432802	-1.20667	0.00327492	0.0297265
A_42_P535608	Asf1b	anti-silencing function 1B histone chaperone	NM_001107160	-0.641117	0.00131755	0.0430992	-1.35416	0.000167359	0.00495988
A_64_P165168	Melk	maternal embryonic leucine zipper kinase	NM_001108662	-0.635788	0.000619813	0.0303308	-1.36068	3.09687e-05	0.00223712
A_44_P518500	Racgap1	Rac GTPase-activating protein 1	NM_001108112	-0.633909	0.000604964	0.0299057	-1.25386	6.16089e-05	0.00297883
A_42_P843603	Tk1	thymidine kinase 1, soluble	NM_052800	-0.631885	0.00102694	0.0384066	-1.18699	0.000961707	0.0136108
A_64_P101051	LOC498265	similar to hypothetical protein FLJ10706	NM_001017493	-0.631003	0.00172707	0.0492591	-0.868533	0.00265811	0.0258381
A_44_P1039606	Cenpt	centromere protein T	NM_001024257	-0.625586	0.000295426	0.0204874	-1.59134	0.000566313	0.0100259
A_42_P641107	Rpa2	replication protein A2	NM_021582	-0.625129	0.000247152	0.0191047	-0.806848	9.26846e-05	0.00365201
A_44_P461544	Ccnb2	cyclin B2	NM_001009470	-0.618326	0.00128791	0.0432966	-1.36551	0.0012887	0.0161901
A_44_P113933	Tyms	thymidylate synthetase	NM_019179	-0.605851	0.00134482	0.0433484	-1.23819	2.59373e-05	0.00205066
A_42_P520891	Prc1	protein regulator of cytokinesis 1	NM_001107529	-0.604589	0.000482112	0.0267165	-1.19136	0.000135611	0.00444204
A_44_P351898	Mad2l1	MAD2 mitotic arrest deficient-like 1 (yeast)	NM_001106594	-0.594164	0.00155779	0.0465648	-1.00834	0.00128187	0.0161713
A_64_P138959	Cep72	centrosomal protein 72	XM_001056326	-0.59287	0.00138047	0.0438572	-1.29337	7.55906e-05	0.00325886
A_64_P084841	Hat1	histone acetyltransferase 1	NM_001009657	-0.592724	0.00091073	0.036002	-0.96813	0.00297227	0.0278222
A_64_P113802	Rrm2	ribonucleotide reductase M2	NM_001025740	-0.591358	0.00129426	0.0432108	-1.85713	0.000980683	0.013767
A_64_P052770	Cdh11	cadherin 11	NM_053392	-0.587627	0.0010815	0.0392381	-1.23192	6.77957e-05	0.00311065
A_44_P487112	Wee1	WEE1 G2 checkpoint kinase	NM_001012742	-0.584819	0.000524957	0.0278813	-0.947903	5.89446e-06	0.00112654
A_64_P163219	LOC681185	similar to centromere autoantigen H	XM_003753512	-0.584635	0.000931417	0.0365815	-1.22665	4.19381e-05	0.0024647
A_64_P061855	Recql4	RecQ protein-like 4	NM_001130494	-0.581839	0.000885573	0.0357648	-1.20036	5.93252e-05	0.00292671
A_44_P1023801	Kif23	kinesin family member 23	NM_001108155	-0.580616	0.000971671	0.0374951	-1.27405	6.69362e-05	0.00310052
Downregulated by EPO and upregulated by differentiation (8)
A_44_P531758	Cryab	crystallin, alpha B	NM_012935	-1.53846	4.81455e-06	0.00198066	3.62447	3.04038e-05	0.00223625
A_44_P443479	Mns1	meiosis-specific nuclear structural 1	NM_001007752	-0.899019	0.000334547	0.0214818	1.29995	3.16609e-05	0.002247
A_44_P304220	Emb	embigin	NM_053719	-0.792065	0.00033326	0.021456	1.67043	8.76493e-06	0.00124411
A_64_P080308	S100a14	S100 calcium binding protein A14	XM_006232800	-0.784615	0.000348858	0.0219365	0.722021	0.0020396	0.0217319
A_43_P12503	Pde2a	phosphodiesterase 2A, cGMP-stimulated	NM_031079	-0.696429	4.70784e-07	0.000476119	2.41377	6.74654e-07	0.000584829
A_44_P264659	Dpysl3	dihydropyrimidinase-like 3	NM_012934	-0.670573	6.57847e-05	0.00939251	2.77928	0.000444648	0.00883906
A_64_P152199	LOC685501	hypothetical protein LOC685501	XM_001064056	-0.597732	0.000615342	0.0303569	0.758641	0.000871487	0.0128198
A_64_P050364	Lypd6	LY6/PLAUR domain containing 6	XM_006224409	-0.593267	0.000242726	0.0188225	1.82421	3.49141e-05	0.00232174
Only genes decreased more than 1.5-fold (log2 FC < -0.58), BH adj. p-value < 0.05 in EPO-treated vs untreated differentiating cells are listed; ns=not significant.
For genes represented by 2 probes (*) consistently decreased by EPO, only the most significanlty changed one is shown.

## Sheet: File S4 
File S4. Genes significantly changed in differentiating cells at 1 h.
				diff (ctr) vs undif
ProbeName	GeneSymbol	GeneName	GenbankAccession	Log2 FC	p-value	BH adj. p-value
Upregulated (461)
A_64_P097754	LOC102551453	keratin, type II cytoskeletal 5-like	XM_006242450	9.99927	1.90251e-07	0.000769627
A_43_P19969	LOC683313*	similar to keratin complex 2, basic, gene 6a	NM_001101007	9.19207	4.58821e-05	0.00666857
A_64_P115536	Krt17	keratin 17	NM_212545	9.0964	1.80102e-05	0.00446066
A_43_P19949	Krt10	keratin 10	NM_001008804	8.45586	1.0583e-07	0.000856235
A_44_P992908	Hspb1	heat shock protein 1	NM_031970	8.03856	4.03345e-06	0.00227674
A_64_P100610	LOC641544	ribonuclease/angiogenin inhibitor	NM_001047113	7.33328	8.22791e-07	0.00095099
A_64_P026226	Spink5	serine peptidase inhibitor, Kazal type 5	NM_001170606	6.8292	6.19727e-07	0.000940126
A_64_P021696	Lor	loricrin	XM_001057506	6.79852	5.37842e-05	0.00737542
A_42_P581001	S100a6	S100 calcium binding protein A6	NM_053485	6.6116	2.14488e-07	0.000650755
A_64_P001774	Fads6	fatty acid desaturase 6	NM_001107064	6.44981	2.18046e-05	0.00485542
A_64_P093204	Col17a1	collagen, type XVII, alpha 1	NM_001106366	6.38269	7.83106e-07	0.0010004
A_64_P055738	Itgb4	integrin, beta 4	NM_013180	6.35611	2.06975e-06	0.00143534
A_44_P154513	Tmem40	transmembrane protein 40	NM_001191573	6.25667	3.22237e-05	0.00570901
A_64_P023472	Serpinb1a*	serine (or cysteine) proteinase inhibitor, clade B, member 1a	NM_001031642	6.10655	1.24084e-05	0.0036729
A_44_P455101	RGD1561102	similar to ribosomal protein S12	NM_001106777	6.09238	9.02967e-07	0.000913201
A_64_P147868	RGD1563581	similar to S100 calcium binding protein A11 (calizzarin)	XM_001064539	6.04238	0.000214741	0.0136803
A_42_P585467	Rab25	RAB25, member RAS oncogene family	NM_001107687	5.63028	2.42987e-05	0.00491481
A_64_P037533	RGD1563150	similar to B-cell translocation gene 1	XM_006227523	5.58029	8.66181e-05	0.00879663
A_43_P12996	Crym	crystallin, mu	NM_053955	5.01494	0.000524109	0.0216715
A_64_P154122	Rpe65	retinal pigment epithelium 65	NM_053562	4.99485	1.51709e-09	3.68229e-05
A_64_P063258	LOC102552326	late cornified envelope protein 5A-like	XM_006232826	4.77001	0.000243425	0.0147342
A_64_P008177	Tchh	trichohyalin	XM_006224200	4.75794	1.75709e-05	0.0043967
A_44_P142925	Tprg1	tumor protein p63 regulated 1	NM_001108320	4.67441	1.97652e-05	0.00461289
A_64_P088146	Try10	trypsin 10	NM_001004097	4.66362	0.000146373	0.0113871
A_64_P216550	Serpinb3a	serine (or cysteine) peptidase inhibitor, clade B (ovalbumin), member 3A	XM_006221436	4.61358	2.17935e-05	0.00489788
A_42_P544601	Tspo	translocator protein	NM_012515	4.46761	8.22246e-05	0.00863963
A_44_P159271	Prr15	proline rich 15	NM_001104527	4.44351	3.67054e-05	0.00593943
A_64_P057188	Shroom2*	shroom family member 2	NM_001047893	4.41861	4.8027e-07	0.000832651
A_64_P147878	Hs3st6	heparan sulfate (glucosamine) 3-O-sulfotransferase 6	NM_001109450	4.36756	3.525e-05	0.00582033
A_64_P056517	Snx29	sorting nexin 29	NM_001109526	4.30205	0.000191876	0.013009
A_44_P416695	Krt15	keratin 15	NM_001004022	4.24723	3.64732e-05	0.0059816
A_64_P093245	Col19a1	collagen, type XIX, alpha 1	XM_006226765	4.15823	2.32521e-05	0.0049076
A_64_P123482	Tenm2	teneurin transmembrane protein 2	NM_020088	4.14889	1.48382e-05	0.00395773
A_64_P150879	Scel	sciellin	NM_001108388	4.13274	5.80603e-06	0.00265894
A_64_P131697	Sema3f	sema domain, immunoglobulin domain (Ig), short basic domain, secreted, (semaphorin) 3 F	NM_001108185	4.10071	5.13328e-05	0.00711971
A_44_P399249	Tgm1	transglutaminase 1	NM_031659	4.03033	0.000123624	0.0103827
A_43_P17808	RGD1307603	similar to hypothetical protein MGC37914	NM_001134508	3.87145	4.21102e-05	0.00651019
A_64_P063254	LOC102552128	late cornified envelope protein 1C-like	XM_006224204	3.85081	0.000357116	0.017946
A_64_P088397	Sytl1	synaptotagmin-like 1	NM_001025651	3.78726	2.2385e-05	0.00493934
A_44_P400324	Maf	v-maf avian musculoaponeurotic fibrosarcoma oncogene homolog	NM_019318	3.75764	0.000446365	0.0200262
A_64_P090593	RT1-CE13	RT1 class I, locus CE13	NM_001008836	3.73929	0.000378794	0.0185739
A_44_P477768	Ccnd2	cyclin D2	NM_022267	3.65731	0.000271077	0.0150908
A_44_P548426	Ankrd35	ankyrin repeat domain 35	XM_001063190	3.59733	9.9371e-05	0.00934857
A_64_P034749	Asprv1	aspartic peptidase, retroviral-like 1	XR_008965	3.57394	0.000593136	0.0230715
A_44_P363559	Dsc1	desmocollin 1	XM_006254443	3.55923	0.000223916	0.01408
A_44_P237621	Txnip	thioredoxin interacting protein	NM_001008767	3.53927	7.22805e-05	0.00831465
A_64_P100579	Bmp4	bone morphogenetic protein 4	NM_012827	3.53094	5.29829e-07	0.000857334
A_64_P061830	Fam84a	family with sequence similarity 84, member A	NM_001127299	3.51903	0.000252612	0.0147744
A_64_P097425	LOC683761	similar to RT1 class I, CE11	XM_006227186	3.47397	0.000239545	0.0145356
A_64_P103401	Sprr3	small proline-rich protein 3	NM_001107686	3.39162	1.20929e-05	0.00376305
A_44_P286341	Grhl1	grainyhead-like 1 (Drosophila)	XM_006225734	3.37706	6.92787e-05	0.00808429
A_64_P009718	Btbd17	BTB (POZ) domain containing 17	NM_001134534	3.37674	0.00028875	0.0154714
A_44_P465660	Anxa4	annexin A4	NM_024155	3.3704	0.000122095	0.0103258
A_64_P110798	Serinc2	serine incorporator 2	NM_001031656	3.24271	7.83948e-05	0.00849463
A_64_P030654	Inhba	inhibin beta-A	NM_017128	3.19239	0.000263847	0.0150331
A_64_P129004	Kcnj12	potassium inwardly-rectifying channel, subfamily J, member 12	NM_053981	3.18276	0.000739578	0.0259783
A_64_P081118	Sgpp2	sphingosine-1-phosphate phosphatase 2	NM_001191811	3.13938	0.00201351	0.0439892
A_64_P135843	Grb7	growth factor receptor bound protein 7	NM_053403	3.13235	0.000267416	0.0151652
A_64_P019280	Pik3ip1	phosphoinositide-3-kinase interacting protein 1	NM_001017453	3.09714	2.45272e-05	0.00492003
A_64_P103524	Ephx3	epoxide hydrolase 3	NM_001108988	3.04229	0.00069437	0.0251924
A_64_P136857	LOC691495	hypothetical protein LOC691495	XM_001078537	3.03111	0.000246167	0.0146805
A_43_P23237	Sim2	single-minded family bHLH transcription factor 2	NM_001107108	2.97966	5.75233e-05	0.00738733
A_64_P158939	Mt2A*	metallothionein 2A	NM_001137564	2.97838	0.000101153	0.00947946
A_64_P150914	RGD1564972	RGD1564972	XM_001055530	2.96714	0.000281575	0.0152895
A_64_P120634	Pgf	placental growth factor	NM_053595	2.96319	0.000285614	0.0154054
A_64_P040278	Col1a1	collagen, type I, alpha 1	NM_053304	2.96063	1.15483e-06	0.00103815
A_64_P109018	Hs3st3a1	heparan sulfate (glucosamine) 3-O-sulfotransferase 3A1	NM_001172067	2.93509	0.000269517	0.015178
A_64_P130999	Cd44	Cd44 molecule	NM_012924	2.90063	8.80446e-07	0.000971372
A_64_P351634	Csf1r*	colony stimulating factor 1 receptor	NM_001029901	2.89677	5.58396e-05	0.00744692
A_44_P384260	Ninj2	ninjurin 2	NM_021595	2.8211	3.8276e-06	0.00221199
A_64_P084188	Nod1*	nucleotide-binding oligomerization domain containing 1	NM_001109236	2.74735	6.19068e-06	0.0027826
A_64_P137075	Col7a1	collagen, type VII, alpha 1	NM_001106858	2.73272	0.000532932	0.0217401
A_64_P153447	Dct	dopachrome tautomerase	XM_006222052	2.72211	3.80118e-07	0.000838747
A_64_P135713	Dlx3	distal-less homeobox 3	NM_001105832	2.70465	1.59886e-05	0.00417286
A_44_P118695	LOC286960	preprotrypsinogen IV	NM_173301	2.69945	0.0014658	0.0369834
A_64_P059565	Gpx2*	glutathione peroxidase 2	NM_183403	2.63687	1.75153e-05	0.00442846
A_44_P1059903	Lzts1	leucine zipper, putative tumor suppressor 1	NM_153470	2.55655	0.000161699	0.0119657
A_44_P396123	S100a16	S100 calcium binding protein A16	NM_001108557	2.53466	0.000270094	0.0151053
A_64_P032489	Capn13	calpain 13	NM_001025133	2.47922	5.31181e-06	0.00263119
A_44_P805210	Ssh3	slingshot protein phosphatase 3	NM_001012217	2.45789	0.00138856	0.0357402
A_44_P241541	Tcp11l2	t-complex 11, testis-specific-like 2	NM_001017458	2.44105	0.000521908	0.0216173
A_44_P445031	Fbxo32	F-box protein 32	NM_133521	2.42682	0.000772289	0.026476
A_44_P516073	Fam214a	family with sequence similarity 214, member A	NM_001106838	2.38758	0.00016505	0.0119585
A_64_P161975	RGD1561689	similar to endoplasmic retuclum protein 29		2.38294	0.00215526	0.0459285
A_64_P137130	Ptpre	protein tyrosine phosphatase, receptor type, E	NM_053767	2.36508	0.000476635	0.0206587
A_64_P000141	Tnfrsf19	tumor necrosis factor receptor superfamily, member 19	NM_001044229	2.35962	9.30351e-06	0.00337037
A_64_P027095	RGD1562339*	RGD1562339	XM_001058431	2.34674	0.000196078	0.0130747
A_44_P496255	Slco3a1	solute carrier organic anion transporter family, member 3a1	NM_177481	2.34658	2.12664e-05	0.00486959
A_64_P123603	Mt1a	metallothionein 1a	NM_138826	2.33739	9.9356e-06	0.0034451
A_44_P285988	Chrdl2	chordin-like 2	NM_001107537	2.30884	3.36609e-05	0.00579446
A_44_P443479	Mns1	meiosis-specific nuclear structural 1	NM_001007752	2.24778	5.00871e-06	0.00258663
A_64_P060303	Lsr	lipolysis stimulated lipoprotein receptor	NM_032616	2.24558	0.00168071	0.039877
A_64_P082227	Abhd12b	abhydrolase domain containing 12B	NM_001003928	2.22359	0.000591392	0.0230776
A_64_P042570	Smad5	SMAD family member 5	XM_006253588	2.18499	0.000445981	0.020046
A_64_P056648	Crlf1	cytokine receptor-like factor 1	NM_001106074	2.15769	0.00192848	0.0428646
A_64_P083149	Kctd4*	potassium channel tetramerization domain containing 4	NM_001109650	2.14908	7.87253e-05	0.00849254
A_44_P436191	Cdhr2	cadherin-related family member 2	XM_214434	2.12541	7.54925e-05	0.00844403
A_64_P022913	Cml1	camello-like 1	NM_021668	2.11973	0.000183227	0.0126704
A_43_P21118	Klhl24	kelch-like family member 24	NM_181473	2.10977	6.69298e-05	0.00808218
A_64_P009798	Nr5a2*	nuclear receptor subfamily 5, group A, member 2	NM_021742	2.10659	5.40985e-06	0.00257466
A_64_P084896	Serpinb8	serpin peptidase inhibitor, clade B (ovalbumin), member 8	NM_001105948	2.10024	2.77564e-05	0.00526331
A_64_P074968	Itga2	integrin, alpha 2	XM_001075558	2.08794	0.000800054	0.0268217
A_64_P144944	Dab2*	disabled 2, mitogen-responsive phosphoprotein	NM_024159	2.07685	0.000451742	0.0201187
A_44_P931082	Zc3h6	zinc finger CCCH type containing 6	NM_001107772	2.04184	0.00175756	0.0406282
A_44_P165999	Adck3	aarF domain containing kinase 3	NM_001013185	2.0418	0.000132402	0.0106766
A_64_P007958	Slc25a13	solute carrier family 25 (aspartate/glutamate carrier), member 13	XM_001054092	2.02566	0.000114126	0.0100002
A_44_P118666	Hs3st1	heparan sulfate (glucosamine) 3-O-sulfotransferase 1	NM_053391	2.01905	4.11555e-05	0.00644469
A_64_P153159	Ebi3	Epstein-Barr virus induced 3	NM_001109421	2.0133	0.000134108	0.0106724
A_64_P058809	Tnrc18*	trinucleotide repeat containing 18	NM_001107123	2.00046	0.000416895	0.0193848
A_42_P826938	LRRTM1	leucine rich repeat transmembrane neuronal 1	NM_001109374	1.98282	1.07398e-06	0.0010026
A_64_P135397	Kcne4	potassium voltage-gated channel, Isk-related family, member 4	NM_212526	1.96004	0.00148969	0.037047
A_44_P1018447	Micall2	MICAL-like 2	XM_006221279	1.95	0.00193899	0.0429801
A_64_P153105	RGD1562890	RGD1562890	NR_037704	1.92853	2.90986e-06	0.00181097
A_43_P13378	Bmf	Bcl2 modifying factor	NM_139258	1.91686	0.00119046	0.033289
A_64_P078568	Rpl10l	ribosomal protein L10-like	XM_003750173	1.91535	0.000768546	0.0264223
A_64_P108594	Tmem88b	transmembrane protein 88B	NM_001109426	1.90293	6.66606e-06	0.00288926
A_43_P13290	Pbld1	phenazine biosynthesis-like protein domain containing 1	NM_138530	1.89812	0.00107505	0.0314381
A_42_P608713	Prkcq	protein kinase C, theta	NM_001276721	1.89764	4.35271e-05	0.00648154
A_64_P112058	LOC691325	similar to oocyte specific homeobox 3	XM_001077719	1.88737	0.00160845	0.0388461
A_42_P762829	Cebpd	CCAAT/enhancer binding protein (C/EBP), delta	NM_013154	1.874	0.000443029	0.0200246
A_64_P000981	Sh3pxd2a	SH3 and PX domains 2A	NM_001107606	1.85155	0.00017864	0.0125316
A_64_P106126	Sp9	trans-acting transcription factor 9	NM_001191902	1.84845	0.00051771	0.0215908
A_64_P164962	Cyp2j3*	cytochrome P450, family 2, subfamily j, polypeptide 3	NM_175766	1.83908	0.000121294	0.01033
A_44_P194803	Baalc	brain and acute leukemia, cytoplasmic	NM_144762	1.83802	2.40225e-05	0.0049413
A_44_P323106	Abca1	ATP-binding cassette, subfamily A (ABC1), member 1	NM_178095	1.83661	0.000637186	0.02409
A_64_P030964	LOC102552250	uncharacterized LOC102552250	XR_350113	1.83503	1.23691e-05	0.00370645
A_43_P15198	Rap1gap2	RAP1 GTPase activating protein 2	NM_001107019	1.83309	9.1782e-05	0.00901916
A_64_P038298	LOC100364629	olfactory receptor Olfr367-like	XM_006224387	1.82313	0.000595609	0.0231306
A_64_P158858	LOC691920	similar to kinesin-like motor protein C20orf23	XM_006234816	1.79368	0.00189608	0.042652
A_64_P162760	LOC100362769	hypothetical protein LOC100362769	XM_006227382	1.78524	2.99426e-05	0.00546441
A_42_P483286	Tceal8	transcription elongation factor A (SII)-like 8	NM_001014275	1.77583	0.000269767	0.0151569
A_64_P140926	Tslp	thymic stromal lymphopoietin	XM_001067649	1.76763	0.000873015	0.028066
A_64_P049926	Sned1	sushi, nidogen and EGF-like domains 1	XM_006245526	1.75613	0.000176671	0.0125019
A_64_P149182	Sash1	SAM and SH3 domain containing 1	XM_003753129	1.75118	0.000102307	0.00940605
A_43_P21564	Tp53inp1	tumor protein p53 inducible nuclear protein 1	NM_181084	1.74903	0.000703724	0.0253801
A_64_P165267	Btnl5	butyrophilin-like 5	NM_001166351	1.74621	0.000892465	0.0282793
A_44_P620106	Tgfbi	transforming growth factor, beta induced	NM_053802	1.73991	6.20098e-08	0.00075255
A_64_P072739	Flrt1	fibronectin leucine rich transmembrane protein 1	NM_001109160	1.73105	0.000838429	0.0275005
A_44_P673662	Chst15	carbohydrate (N-acetylgalactosamine 4-sulfate 6-O) sulfotransferase 15	XM_006230430	1.72582	0.000271558	0.0150829
A_44_P211069	Elmsan1	ELM2 and Myb/SANT-like domain containing 1	NM_001169116	1.71136	0.000193124	0.0130571
A_44_P667524	RGD1565059	similar to hypothetical protein E130311K13	NM_001127562	1.70926	0.00241303	0.0481259
A_64_P084513	Atl1	atlastin GTPase 1	NM_001009831	1.70108	1.20453e-05	0.00379693
A_43_P11686	Kdr	kinase insert domain receptor	NM_013062	1.69932	0.000773327	0.0264742
A_64_P137502	Pcdhga10	protocadherin gamma subfamily A, 10	NM_001037135	1.68448	0.00134303	0.0350895
A_44_P342550	Dysf	dysferlin	NM_001107869	1.68441	0.00133085	0.0350351
A_64_P050951	Nmu	neuromedin U	NM_022239	1.68285	0.00031475	0.0164647
A_64_P142640	Gjc3	gap junction protein, gamma 3	XM_221997	1.68079	1.9533e-06	0.00139443
A_64_P048245	Slc35g2	solute carrier family 35, member G2	NM_001012126	1.66956	6.45778e-05	0.00783716
A_64_P059046	Arrdc3	arrestin domain containing 3	NM_001007797	1.66663	0.000835249	0.0274704
A_44_P554917	RT1-Cl	RT1 class Ib, locus Cl	NM_206848	1.66412	0.00243245	0.0484733
A_64_P109531	Tgfb2	transforming growth factor, beta 2	BC100663	1.6587	0.000565611	0.0225057
A_64_P139195	Krtap8-1	keratin associated protein 8-1	XM_002724689	1.65822	0.000286491	0.0154184
A_64_P126226	Car15	carbonic anhydrase 15	NM_001105901	1.65045	0.00129336	0.0347262
A_44_P541937	Mid2	midline 2	NM_001191889	1.63471	0.000127725	0.0105447
A_43_P20178	Nid2	nidogen 2 (osteonidogen)	NM_001012005	1.60916	0.000162908	0.0119099
A_64_P090712	Cacna1e	calcium channel, voltage-dependent, R type, alpha 1E subunit	NM_019294	1.60792	0.00240194	0.0480229
A_43_P12908	Klf4	Kruppel-like factor 4 (gut)	NM_053713	1.6023	0.00167482	0.0397761
A_64_P126818	Tspan18	tetraspanin 18	NM_001107750	1.59568	0.000475817	0.0206602
A_44_P149720	Arhgap15	Rho GTPase activating protein 15	NM_001013917	1.58554	0.00190429	0.0427179
A_64_P151086	LOC686660	similar to olfactory receptor 692	XM_001075171	1.57571	0.00226817	0.0470136
A_44_P1024567	Mxd4	Max dimerization protein 4	NM_001108364	1.56829	0.000378504	0.0185973
A_43_P10225	Fgfr2	fibroblast growth factor receptor 2	NM_012712	1.56449	0.000184522	0.0127236
A_44_P419291	Chn2	chimerin 2	NM_032084	1.55608	0.000161301	0.0119728
A_42_P535152	LOC684122	similar to development and differentiation enhancing factor-like 1	XM_001069024	1.55116	8.89622e-07	0.000938822
A_64_P147225	Plagl1	pleiomorphic adenoma gene-like 1	NM_012760	1.53971	3.02761e-05	0.00548403
A_64_P162680	Olr1411	olfactory receptor 1411	NM_001000783	1.53575	0.00239528	0.0480481
A_44_P441181	Osr2	odd-skipped related transciption factor 2	NM_001012118	1.53303	3.27303e-05	0.00575673
A_64_P000161	Znrf3	zinc and ring finger 3	XM_006221825	1.53149	0.000418945	0.019332
A_64_P017163	Mbp*	myelin basic protein	NM_001025291	1.53061	0.000147493	0.0114375
A_44_P375658	Rbm11	RNA binding motif protein 11	NM_001105898	1.52792	0.000111575	0.0099932
A_64_P129246	Smim5*	small integral membrane protein 5	NM_001277479	1.51969	0.000554251	0.022236
A_44_P415349	Gata6	GATA binding protein 6	NM_019185	1.51942	6.33003e-05	0.00783891
A_42_P701779	Rps6ka5	ribosomal protein S6 kinase, polypeptide 5	NM_001108048	1.51866	0.000168628	0.0121093
A_64_P074998	Itga4	integrin, alpha 4	NM_001107737	1.51509	0.000677346	0.0249477
A_64_P131370	Calr4	calreticulin 4	XM_006225453	1.51336	0.00169034	0.0399492
A_64_P042885	Fn3k	fructosamine 3 kinase	NM_001109051	1.50798	8.12925e-06	0.00323464
A_44_P203665	Ccng2*	cyclin G2	NM_001105725	1.50751	0.000413588	0.0193796
A_64_P047206	Deptor	DEP domain containing MTOR-interacting protein	XM_001066889	1.49302	0.00225594	0.047001
A_44_P773533	Sema5a	sema domain, seven thrombospondin repeats (type 1 and type 1-like), transmembrane domain (TM) and short cytoplasmic domain, (semaphorin) 5A	NM_001107659	1.4923	5.48321e-06	0.00255939
A_64_P057402	Ptgdr2	prostaglandin D2 receptor 2	NM_001012070	1.48876	0.000466259	0.0204279
A_64_P067000	Prima1	proline rich membrane anchor 1	NM_001108721	1.48379	0.000454835	0.0202193
A_44_P869091	Zfp874b	zinc finger protein 874b	XR_342590	1.47249	0.000154414	0.0117123
A_64_P006127	Maml2	mastermind like 2 (Drosophila)	XM_001072241	1.47146	2.38966e-05	0.00495743
A_42_P469969	Igsf10	immunoglobulin superfamily, member 10	NM_198768	1.4594	9.66386e-05	0.00923469
A_44_P681660	Fn1	fibronectin 1	NM_019143	1.45355	0.000408745	0.0192642
A_44_P500660	Mturn	maturin, neural progenitor differentiation regulator homolog (Xenopus)	NM_001007645	1.4511	1.06191e-05	0.00353079
A_64_P154514	Ypel5	yippee-like 5 (Drosophila)	NM_001035221	1.45007	0.000704382	0.0253661
A_44_P303883	Tbx2	T-box 2	NM_001107033	1.4495	0.00054177	0.021953
A_44_P975458	C1qtnf6	C1q and tumor necrosis factor related protein 6	NM_001034932	1.44544	0.000944344	0.0290141
A_64_P149071	Glis1	GLIS family zinc finger 1	XM_006238559	1.4436	5.47818e-05	0.00742829
A_64_P065507	Elf1*	E74-like factor 1	NM_053520	1.43711	0.000132622	0.0106237
A_43_P12191	Pdcd4	programmed cell death 4	NM_022265	1.4371	0.00105024	0.0309737
A_64_P061900	RGD1563528	similar to Brain protein 44-like	NM_001109365	1.43538	0.00208094	0.0448965
A_64_P068561	Parp11	poly (ADP-ribose) polymerase family, member 11	XM_006225149	1.43386	0.000170559	0.0121759
A_64_P054153	Nudt6*	nudix (nucleoside diphosphate linked moiety X)-type motif 6	NM_181363	1.42901	0.000658421	0.024511
A_44_P366142	Zbtb16	zinc finger and BTB domain containing 16	NM_001013181	1.42358	0.00198299	0.0434005
A_44_P511516	Zbtb20	zinc finger and BTB domain containing 20	NM_001105880	1.41822	8.72801e-05	0.0087903
A_64_P049781	Slc2a12*	solute carrier family 2 (facilitated glucose transporter), member 12	NM_001107451	1.41461	0.000131905	0.010672
A_43_P10133	Spns2	spinster homolog 2	NM_001144991	1.41219	0.000679222	0.0249789
A_64_P073673	Zfp365	zinc finger protein 365	NM_001025145	1.39967	0.00113241	0.0324508
A_42_P460351	Hlx	H2.0-like homeobox	NM_001077674	1.38662	0.00141369	0.0360812
A_64_P046125	Tmem88	transmembrane protein 88	NM_001128155	1.38008	0.000158374	0.0118279
A_44_P316883	RGD1304728	similar to 4933427D14Rik protein	XM_006220719	1.37924	4.08556e-05	0.00643926
A_64_P107627	Fbxo45	F-box protein 45	XM_006221179	1.37574	0.000743896	0.0259796
A_64_P159127	Rilp	Rab interacting lysosomal protein	NM_001105811	1.37236	0.00107907	0.0314799
A_43_P13064	Klf9	Kruppel-like factor 9	NM_057211	1.3515	6.54413e-06	0.00288798
A_64_P014817	LOC691170	similar to zinc finger protein 84 (HPF2)	XM_001077082	1.34667	0.000194599	0.0130839
A_42_P791436	Gfra2**	GDNF family receptor alpha 2	NM_012750	1.34537	1.202e-05	0.0038388
A_64_P015346	Mfsd6	major facilitator superfamily domain containing 6	NM_001106911	1.34166	0.00020939	0.0135168
A_64_P091857	Ypel2	yippee-like 2 (Drosophila)	NM_001108286	1.33636	0.00174485	0.0405661
A_44_P398669	Dmrtb1	DMRT-like family B with proline-rich C-terminal, 1	NM_001191761	1.3343	0.0010029	0.0300522
A_44_P622243	Sema6d*	sema domain, transmembrane domain (TM), and cytoplasmic domain, (semaphorin) 6D	NM_001107768	1.31815	0.000269822	0.015125
A_44_P374618	Cdkn1c*	cyclin-dependent kinase inhibitor 1C	NM_182735	1.3139	0.000102829	0.00938299
A_64_P068743	Mycl	v-myc avian myelocytomatosis viral oncogene lung carcinoma derived homolog	XM_006238793	1.3113	0.000233741	0.0143629
A_64_P030474	Tenc1	tensin like C1 domain containing phosphatase (tensin 2)	XM_003750411	1.30371	3.37274e-05	0.00576501
A_43_P13230	Ehhadh	enoyl-CoA, hydratase/3-hydroxyacyl CoA dehydrogenase	NM_133606	1.28046	0.00165061	0.0394716
A_64_P019719	Srpx2	sushi-repeat-containing protein, X-linked 2	NM_001108243	1.27614	0.00133608	0.035021
A_42_P664544	Rftn2	raftlin family member 2	XM_343571	1.27385	0.00132748	0.0350988
A_64_P094200	Crebl2	cAMP responsive element binding protein-like 2	NM_001015027	1.27064	0.00116248	0.032809
A_43_P11305	Tmem86a*	transmembrane protein 86A	NM_001135016	1.26783	0.000789037	0.0267106
A_42_P712297	Fa2h	fatty acid 2-hydroxylase	NM_001135583	1.267	7.14961e-05	0.00826359
A_44_P241909	Epha7	Eph receptor A7	NM_134331	1.2647	0.000340296	0.0173522
A_43_P23152	Rhoh	ras homolog family member H	NM_001013430	1.26258	0.00140677	0.0360181
A_64_P158888	Mxd1	max dimerization protein 1	NM_001100749	1.26212	0.00235178	0.047888
A_44_P485337	Def6	differentially expressed in FDCP 6 homolog (mouse)	NM_001191717	1.2615	7.36644e-05	0.00831619
A_44_P547882	Olr569	olfactory receptor 569	NM_001000664	1.25974	0.00234233	0.0477356
A_64_P093502	Trpc1*	transient receptor potential cation channel, subfamily C, member 1	NM_053558	1.25059	0.000110553	0.0099383
A_64_P118526	LOC102552794	proline-rich nuclear receptor coactivator 1-like	XR_341829	1.24286	0.00181885	0.0415697
A_64_P138165	Tspear	thrombospondin-type laminin G domain and EAR repeats	XM_001079415	1.23802	0.00051028	0.0215026
A_64_P116288	Lztfl1	leucine zipper transcription factor-like 1	NM_001024266	1.23347	0.000145594	0.0113995
A_64_P042704	LOC688389	similar to solute carrier family 7 (cationic amino acid transporter, y+ system), member 12	XM_001066729	1.23162	0.000102282	0.00943947
A_43_P12315	P2ry12	purinergic receptor P2Y, G-protein coupled, 12	NM_022800	1.23024	0.00169351	0.0399853
A_64_P087915	Abtb1	ankyrin repeat and BTB (POZ) domain containing 1	NM_001005902	1.23006	6.33643e-05	0.00780699
A_64_P062110	RT1-DMb	RT1 class II, locus DMb	NM_198740	1.22394	0.000393686	0.0190349
A_44_P1037342	Cyp3a9	cytochrome P450, family 3, subfamily a, polypeptide 9	NM_147206	1.21974	1.51322e-06	0.00126651
A_64_P143800	Sox21	SRY (sex determining region Y)-box 21	XM_006222076	1.21773	0.000611415	0.0235186
A_42_P758222	Arg1	arginase 1	NM_017134	1.21204	0.00123375	0.0341067
A_44_P977318	Tfcp2l1	transcription factor CP2-like 1	NM_001107170	1.20563	0.000275153	0.0151098
A_42_P789204	Ypel3	yippee-like 3 (Drosophila)	NM_001135698	1.20369	0.00133673	0.0350001
A_64_P035192	Kif26a	kinesin family member 26A	NM_001170348	1.19818	0.000906684	0.0284329
A_64_P064709	Znrd1as1	ZNRD1 antisense RNA 1	NM_001166303	1.18665	0.000684588	0.0249494
A_64_P244845	Tns3*	tensin 3	NM_001170459	1.18475	0.000475489	0.0206829
A_44_P398433	Tnks	tankyrase, TRF1-interacting ankyrin-related ADP-ribose polymerase	NM_001106084	1.18372	0.000982318	0.0297292
A_64_P125130	LOC691700	similar to heparan sulfate D-glucosaminyl 3-O-sulfotransferase 4	XM_001079317	1.17546	0.000301929	0.0160009
A_64_P084138	LOC102548544	uncharacterized LOC102548544	XR_362133	1.17536	1.54162e-05	0.00406721
A_42_P624195	Gsta1	glutathione S-transferase alpha 1	NM_031509	1.17366	0.000434284	0.0197396
A_43_P13334	Slc22a25	solute carrier family 22, member 25	NM_138908	1.16426	0.00117366	0.0329331
A_44_P330197	Srpk3	SRSF protein kinase 3	NM_184045	1.15892	6.75967e-05	0.0080823
A_42_P638181	Serinc5	serine incorporator 5	NM_133395	1.14946	2.30715e-05	0.00491221
A_64_P065200	MGC112715	hypothetical protein LOC690899	NM_001044300	1.14893	0.000295449	0.0157607
A_64_P097340	Zfp867*	zinc finger protein 867	NM_001109677	1.14509	0.000627031	0.0238921
A_44_P130968	Tmx4	thioredoxin-related transmembrane protein 4	NM_001100529	1.14245	0.00202472	0.0441546
A_42_P788740	Folr2	folate receptor 2 (fetal)	NM_001106283	1.1389	0.000760124	0.0262817
A_44_P497121	Fam46b	family with sequence similarity 46, member B	NM_001107907	1.13884	0.000195594	0.0130784
A_64_P122332	RGD1563680	similar to CDNA sequence BC052040	XM_001080629	1.13136	0.00137826	0.0356265
A_43_P14062	Btg1	B-cell translocation gene 1, anti-proliferative	NM_017258	1.12588	0.00140463	0.0360013
A_64_P164804	Gpr18	G protein-coupled receptor 18	NM_001079710	1.12563	0.000373708	0.0185494
A_42_P677662	Ttc30b	tetratricopeptide repeat domain 30B	NM_001127607	1.12369	0.000181438	0.0126185
A_64_P044156	Slc7a3	solute carrier family 7 (cationic amino acid transporter, y+ system), member 3	NM_017217	1.12026	0.000715534	0.0256157
A_43_P22744	Adcy9	adenylate cyclase 9	NM_001106980	1.11963	0.000656345	0.0245089
A_43_P12695	Ncoa2	nuclear receptor coactivator 2	NM_031822	1.11493	2.45716e-05	0.00488853
A_64_P156690	Pcdhga11	protocadherin gamma subfamily A, 11	NM_001037153	1.11404	0.00170611	0.0400879
A_64_P159404	Ramp1	receptor (G protein-coupled) activity modifying protein 1	NM_031645	1.11371	0.00137866	0.0355987
A_64_P033164	Ppapdc2	phosphatidic acid phosphatase type 2 domain containing 2	NM_001034854	1.10901	0.00153104	0.037689
A_64_P003876	Fxyd3	FXYD domain-containing ion transport regulator 3	NM_172317	1.10795	0.000616016	0.0235835
A_44_P529581	Osgin1	oxidative stress induced growth inhibitor 1	NM_138504	1.1077	8.71587e-06	0.00325464
A_44_P684180	Lrrn1	leucine rich repeat neuronal 1	NM_001037363	1.10677	2.53289e-05	0.00499825
A_44_P514987	Tshz1	teashirt zinc finger homeobox 1	XM_006222651	1.10102	0.00129249	0.0347411
A_64_P096482	Slc37a1	solute carrier family 37 (glucose-6-phosphate transporter), member 1	NM_001011944	1.09784	0.000521513	0.0216749
A_64_P054048	Pgm3	phosphoglucomutase 3	NM_001108772	1.09555	0.00112571	0.0323351
A_64_P126330	Spire2	spire-type actin nucleation factor 2	NM_001127538	1.09325	0.000525289	0.0216465
A_64_P069051	P2ry1	purinergic receptor P2Y, G-protein coupled, 1	NM_012800	1.09276	0.000356957	0.0179752
A_44_P287301	Bcl6	B-cell CLL/lymphoma 6	NM_001107084	1.09051	0.000897538	0.0284029
A_44_P283715	Ehbp1	EH domain binding protein 1	XM_006221864	1.08687	0.000116947	0.0101016
A_64_P240297	LOC100125365	uncharacterized LOC100125365	BC085939	1.08318	5.60205e-05	0.00743021
A_44_P278387	Wipf3	WAS/WASL interacting protein family, member 3	NM_147211	1.08166	0.000377383	0.0185798
A_43_P11967	Cd46	CD46 molecule, complement regulatory protein	NM_019190	1.07897	0.00025878	0.0148841
A_44_P956951	Atg13	autophagy related 13	FQ217242	1.07651	1.64227e-06	0.00132871
A_43_P11040	Tppp3	tubulin polymerization-promoting protein family member 3	NM_001009639	1.06297	0.000751417	0.0260921
A_64_P025305	Clca4l	chloride channel calcium activated 4-like	NM_001077356	1.05861	0.000256148	0.0148029
A_64_P144632	RGD1560303	similar to hypothetical protein 4933423E17	XM_001072561	1.05601	0.00152497	0.037731
A_64_P129428	LOC100233206	uncharacterized LOC100233206	AY539901	1.04636	0.00128604	0.034683
A_44_P215253	N4bp2l1	NEDD4 binding protein 2-like 1	NM_001035222	1.04029	0.00108577	0.0315992
A_64_P154237	Snhg11	small nucleolar RNA host gene 11 (non-protein coding)	NM_001258011	1.03623	0.0023614	0.0478431
A_64_P002360	Trim8	tripartite motif-containing 8	NM_001128083	1.03067	0.000502465	0.0212842
A_64_P018331	Lppr5*	lipid phosphate phosphatase-related protein type 5	NM_001107720	1.02955	0.000140259	0.0110531
A_43_P12172	Lgmn	legumain	NM_022226	1.02863	0.0012667	0.0343141
A_64_P128340	Slc12a6	solute carrier family 12, member 6	NM_001109630	1.02859	0.00020404	0.013385
A_43_P12783	Col1a2	collagen, type I, alpha 2	NM_053356	1.02853	0.00132817	0.0350786
A_44_P762133	Epha4*	Eph receptor A4	NM_001162411	1.02831	0.000179544	0.0125227
A_44_P456172	Mterfd3	MTERF domain containing 3	NM_001014265	1.02427	0.000552716	0.022248
A_43_P14782	Tnk2	tyrosine kinase, non-receptor, 2	NM_001008336	1.02423	0.000122588	0.0103314
A_44_P215157	Lin7b	lin-7 homolog B (C. elegans)	NM_021758	1.02404	0.0013208	0.0349984
A_44_P290756	Mfap3l	microfibrillar-associated protein 3-like	NM_001012049	1.02079	0.00249212	0.049098
A_44_P1057427	Zeb2	zinc finger E-box binding homeobox 2	NM_001033701	1.01621	0.00165987	0.0396149
A_43_P12023	Nr4a2*	nuclear receptor subfamily 4, group A, member 2	NM_019328	1.01129	0.000187892	0.0128828
A_64_P059105	Zfp865	zinc finger protein 865	NM_001134544	1.01081	0.00229566	0.0474618
A_43_P12839	Vamp7	vesicle-associated membrane protein 7	NM_053531	1.0065	0.000510978	0.0214947
A_44_P323360	Ank3	ankyrin 3, node of Ranvier (ankyrin G)	NM_001033984	0.998322	0.000749051	0.0260472
A_44_P503972	Kctd19	potassium channel tetramerization domain containing 19	XM_001075666	0.992323	0.00250204	0.049134
A_43_P10931	Gpr68	G protein-coupled receptor 68	NM_001108049	0.990312	0.00132058	0.0350308
A_44_P1053605	Hcn1	hyperpolarization-activated cyclic nucleotide-gated potassium channel 1	NM_053375	0.986957	0.00172888	0.0404661
A_42_P623733	LOC501110	similar to Glutathione S-transferase A1 (GTH1) (HA subunit 1) (GST-epsilon) (GSTA1-1) (GST class-alpha)	NM_001024361	0.981661	0.000375188	0.0185848
A_42_P823322	Slc23a1	solute carrier family 23 (ascorbic acid transporter), member 1	NM_017315	0.977752	0.00193838	0.0430058
A_44_P899209	Rit1	Ras-like without CAAX 1	NM_001109185	0.97525	0.000160428	0.0119445
A_44_P594610	Cdca8	cell division cycle associated 8	NM_001025050	0.971089	0.000222698	0.0140398
A_44_P917564	Mat2b	methionine adenosyltransferase II, beta	NM_001044282	0.969445	0.000708251	0.02543
A_64_P101336	Rfx5	regulatory factor X, 5 (influences HLA class II expression)	NM_001107694	0.967353	0.000839323	0.0274926
A_44_P367550	Sqstm1	sequestosome 1	NM_175843	0.965498	1.40584e-07	0.000682452
A_64_P010353	Micb	MHC class I polypeptide-related sequence B	NM_001017468	0.962508	0.000319791	0.0165854
A_64_P101225	Rufy2	RUN and FYVE domain containing 2	NM_001168586	0.961653	0.000789329	0.0266833
A_64_P150008	LOC102554600	uncharacterized LOC102554600	XR_344869	0.956277	0.00118161	0.0331179
A_42_P625263	Epb41l4a	erythrocyte membrane protein band 4.1 like 4A	NM_001107397	0.956012	8.58555e-06	0.0033611
A_64_P042140	LOC302157	similar to ribosomal protein L19	XM_229366	0.952875	0.00103598	0.0307399
A_42_P560781	Vamp1	vesicle-associated membrane protein 1	NM_013090	0.951169	8.59149e-06	0.00331004
A_64_P038582	Tspan11	tetraspanin 11	NM_001024262	0.950072	0.000145965	0.0113919
A_42_P519807	LOC100362814	hypothetical protein LOC100362814	XM_006234665	0.949861	0.000535241	0.0217247
A_44_P461587	Fam71e1	family with sequence similarity 71, member E1	XM_341847	0.944261	0.000335922	0.017311
A_44_P1044030	Klhdc9	kelch domain containing 9	NM_001108350	0.942967	0.0023402	0.0477723
A_64_P065939	B3galt2	UDP-Gal:betaGlcNAc beta 1,3-galactosyltransferase, polypeptide 2	NM_001109492	0.941017	0.0024455	0.0486535
A_44_P199368	Kdm4a	lysine (K)-specific demethylase 4A	NM_001107966	0.94064	0.00208053	0.0449276
A_64_P064371	Spata2L	spermatogenesis associated 2-like	NM_001109133	0.939569	6.12954e-05	0.00770861
A_44_P313542	Sgk1	serum/glucocorticoid regulated kinase 1	NM_019232	0.927979	0.000932746	0.0288771
A_43_P10083	Rgma	repulsive guidance molecule family member A	NM_001107524	0.924229	0.000638008	0.0240836
A_42_P522582	Wdr16	WD repeat domain 16	NM_001100968	0.919474	8.15612e-05	0.00860719
A_64_P055196	Camsap2	calmodulin regulated spectrin-associated protein family, member 2	NM_001134503	0.918924	0.00114697	0.032637
A_64_P066296	Pet112l	PET112-like (yeast)	XM_003749312	0.917536	0.00219428	0.0463529
A_43_P20107	Rfx3	regulatory factor X, 3 (influences HLA class II expression)	NM_001012172	0.909291	0.00109363	0.0317519
A_64_P132601	Ssh1	slingshot protein phosphatase 1	XM_006249512	0.901136	0.000935393	0.0288486
A_44_P540910	Casp6	caspase 6	NM_031775	0.898237	0.000197719	0.013148
A_64_P168845	Dock7	dedicator of cytokinesis 7	NM_001191574	0.897849	1.22309e-05	0.00375784
A_64_P144517	LOC687022	similar to SEC22 vesicle trafficking protein-like 3	XM_006244176	0.89784	0.00177186	0.0407644
A_42_P684264	Tnik	TRAF2 and NCK interacting kinase	NM_001106422	0.89665	0.000601506	0.0232111
A_42_P510565	Cdhr4	cadherin-related family member 4	XM_006226563	0.884602	0.00217526	0.0461521
A_44_P881134	LOC688765	hypothetical protein LOC688765	NM_001109512	0.882057	0.000290394	0.0155252
A_44_P343060	Pik3r3	phosphoinositide-3-kinase, regulatory subunit 3 (gamma)	NM_022213	0.880238	0.00157553	0.0383179
A_64_P136394	Col20a1	collagen, type XX, alpha 1	XM_006224768	0.879046	0.00172533	0.0404612
A_42_P793598	Tmem159	transmembrane protein 159	NM_194354	0.879033	0.0011389	0.0325217
A_64_P109649	Calcoco2	calcium binding and coiled-coil domain 2	XM_006247243	0.877705	0.00166265	0.0396422
A_44_P992306	Gnpda2	glucosamine-6-phosphate deaminase 2	NM_001106005	0.87715	0.000706144	0.0253919
A_44_P357089	Fbxl20	F-box and leucine-rich repeat protein 20	NM_022272	0.875992	0.000398719	0.0191259
A_42_P479023	Stard13	StAR-related lipid transfer (START) domain containing 13	NM_001109060	0.874654	1.45328e-06	0.00125979
A_44_P423566	Tril	TLR4 interactor with leucine-rich repeats	NM_001034010	0.870002	0.000891957	0.0283001
A_44_P607486	Foxn3	forkhead box N3	NM_001108047	0.865733	0.00154288	0.0379036
A_64_P098435	Zpbp2	zona pellucida binding protein 2	NM_001007011	0.864677	0.00239297	0.0481212
A_64_P152790	Frzb	frizzled-related protein	NM_001100527	0.86043	0.00053338	0.0217218
A_64_P218751	LOC100365363	vomeronasal 1 receptor, F4-like	XM_006222944	0.85673	0.000742784	0.0259782
A_64_P107095	Sgcz	sarcoglycan zeta	NM_001108875	0.845151	0.00206881	0.0447941
A_43_P18064	Map4k4	mitogen-activated protein kinase kinase kinase kinase 4	NM_001106904	0.845148	0.000576986	0.0226612
A_64_P033416	Tbc1d17	TBC1 domain family, member 17	NM_001106258	0.844248	0.000227937	0.0142224
A_64_P140065	Zfand5	zinc finger, AN1-type domain 5	XM_006231161	0.831959	0.001957	0.0429868
A_44_P344391	Bles03	basophilic leukemia expressed protein BLES03	NM_001024233	0.830678	0.000741957	0.0260243
A_64_P151201	Nr2c2	nuclear receptor subfamily 2, group C, member 2	NM_017323	0.82893	0.00178985	0.0410616
A_44_P899264	Lhfpl2	lipoma HMGIC fusion partner-like 2	NM_001106402	0.828232	0.000288646	0.0155001
A_64_P066366	Zfyve26	zinc finger, FYVE domain containing 26	NM_001108038	0.822535	0.000101326	0.00945919
A_42_P464668	Apc2	adenomatosis polyposis coli 2	NM_001106769	0.821392	0.00046126	0.0203189
A_64_P062593	Chst5	carbohydrate (N-acetylglucosamine 6-O) sulfotransferase 5	NM_001107431	0.813591	0.000245289	0.0146642
A_64_P019046	Tspyl1	TSPY-like 1	NM_001013033	0.812621	0.00175576	0.040664
A_64_P117373	Ttc17	tetratricopeptide repeat domain 17	NM_001107752	0.810494	0.00164592	0.0393982
A_43_P20782	LOC102547331	coiled-coil domain-containing protein 90B, mitochondrial-like	XM_006221305	0.810181	2.62713e-05	0.00510127
A_64_P018046	Pnpla8	patatin-like phospholipase domain containing 8	XM_003750150	0.808949	0.00036416	0.0182245
A_64_P083905	Pik3c3	phosphatidylinositol 3-kinase, catalytic subunit type 3	NM_022958	0.789197	0.000132876	0.0106091
A_64_P113316	Zfyve1	zinc finger, FYVE domain containing 1	NM_001106743	0.787426	7.99227e-05	0.00858356
A_44_P179787	Panx2	pannexin 2	NM_199409	0.786473	0.000445238	0.0200498
A_44_P128453	Gcnt4	glucosaminyl (N-acetyl) transferase 4, core 2	XM_006223984	0.786104	0.00109848	0.0317786
A_64_P024798	Ubox5	U-box domain containing 5	NM_001033997	0.78415	0.000986486	0.0298182
A_64_P055930	Tmbim1	transmembrane BAX inhibitor motif containing 1	NM_001007713	0.784062	0.000191666	0.0130312
A_42_P556707	Suv420h1	suppressor of variegation 4-20 homolog 1 (Drosophila)	NM_001108512	0.782418	3.42945e-06	0.00208099
A_44_P179719	Spop	speckle-type POZ protein	NM_001100496	0.781726	0.00226361	0.0470397
A_44_P282605	Ezh1	enhancer of zeste homolog 1 (Drosophila)	NM_001107051	0.779417	0.000572433	0.0227399
A_44_P158107	Sorbs2	sorbin and SH3 domain containing 2	NM_053770	0.779057	0.000358219	0.0179642
A_44_P396419	Cwf19l2	CWF19-like 2, cell cycle control (S. pombe)	NM_001135003	0.777783	0.000574757	0.0226469
A_64_P002156	Rgs2	regulator of G-protein signaling 2	NM_053453	0.777012	0.00157067	0.0382381
A_44_P576351	Kdsr	3-ketodihydrosphingosine reductase	NM_001108342	0.775067	0.000646729	0.0242994
A_44_P102661	Spata7	spermatogenesis associated 7	NM_138862	0.774391	7.99412e-05	0.00854772
A_44_P342966	Rwdd3	RWD domain containing 3	NM_001128152	0.773668	0.000162835	0.0119405
A_64_P127604	Slit1	slit homolog 1 (Drosophila)	NM_022953	0.769519	0.0010333	0.0307357
A_42_P663350	Shpk	sedoheptulokinase	NM_001033682	0.768821	4.54389e-05	0.00672495
A_64_P150466	RGD1305725	similar to chromosome 20 open reading frame 102	XM_003753823	0.766473	0.000179132	0.01253
A_64_P150726	Ahsp	alpha hemoglobin stabilizing protein	NM_001106299	0.764926	0.00147039	0.0368691
A_64_P026707	RGD1559714	similar to TDPOZ3	NM_001100996	0.762395	0.000262815	0.0150095
A_64_P064866	LOC100909776	uncharacterized LOC100909776	XM_006225427	0.755678	0.000216064	0.0136927
A_64_P140836	Gbas	glioblastoma amplified sequence	NM_001017486	0.753701	0.000392586	0.0190577
A_42_P542638	Ppp2r3a	protein phosphatase 2, regulatory subunit B'', alpha	NM_001012202	0.744181	0.00156421	0.0381956
A_64_P011719	Chmp1b	charged multivesicular body protein 1B	NM_001109533	0.742609	0.00193051	0.0428703
A_44_P668137	Sf3a1	splicing factor 3a, subunit 1	NM_001107235	0.737719	0.00218915	0.046285
A_44_P255934	Usp32	ubiquitin specific peptidase 32	NM_001107032	0.73419	0.00195533	0.0429888
A_64_P110479	Ddhd2	DDHD domain containing 2	XM_006253339	0.733781	0.000450122	0.0201204
A_64_P023980	Zbtb5	zinc finger and BTB domain containing 5	NM_001106657	0.731442	0.00059592	0.0231057
A_44_P524314	Dcun1d4	DCN1, defective in cullin neddylation 1, domain containing 4	NM_001108359	0.729619	0.000438593	0.0198982
A_42_P632328	Kctd3	potassium channel tetramerization domain containing 3	NM_001107199	0.725006	0.00110806	0.0319417
A_64_P122238	Tuba4a	tubulin, alpha 4A	NM_001007004	0.723333	0.00101534	0.0303128
A_44_P318662	Tac3	tachykinin 3	NM_019162	0.722726	0.00110288	0.031868
A_64_P082564	Fam161b	family with sequence similarity 161, member B	XR_146046	0.722576	0.000965311	0.0293609
A_44_P177465	Gas7	growth arrest specific 7	AJ131902	0.722051	0.000157642	0.0118461
A_43_P19047	Golph3l	golgi phosphoprotein 3-like	NM_001007698	0.721104	0.00233037	0.0477324
A_44_P161233	Il18	interleukin 18	NM_019165	0.720778	0.000433931	0.0197605
A_64_P001219	Mthfs	5,10-methenyltetrahydrofolate synthetase (5-formyltetrahydrofolate cyclo-ligase)	NM_001009349	0.7186	0.00145624	0.0368569
A_43_P12678	Pias3	protein inhibitor of activated STAT, 3	NM_031784	0.717858	0.00125885	0.0342927
A_42_P829251	Crebbp	CREB binding protein	NM_133381	0.71606	0.00232981	0.0478016
A_64_P138599	Pip5k1c	phosphatidylinositol-4-phosphate 5-kinase, type I, gamma	NM_001033970	0.709221	0.00158419	0.0384515
A_64_P008351	Tp63	tumor protein p63	NM_001127341	0.705419	0.00128842	0.0346701
A_64_P102796	Lgr5	leucine rich repeat containing G protein coupled receptor 5	NM_001106784	0.69952	0.00198706	0.0434504
A_44_P151779	Tpra1	transmembrane protein, adipocyte asscociated 1	NM_053534	0.693968	0.0010401	0.0307869
A_44_P216395	Gadd45a	growth arrest and DNA-damage-inducible, alpha	NM_024127	0.693771	0.00239043	0.04811
A_44_P539312	Klc4	kinesin light chain 4	NM_001009601	0.693408	0.0015372	0.0378024
A_64_P103304	LOC500475	similar to hypothetical protein 4933430I17	NM_001024346	0.691901	0.00155727	0.038103
A_43_P18610	Ccsap	centriole, cilia and spindle-associated protein	NM_001107441	0.691278	0.000742597	0.0260091
A_64_P155633	Tgfbr3l	transforming growth factor, beta receptor III-like	XM_006221237	0.690546	0.00088793	0.0283204
A_64_P104498	Srcap	Snf2-related CREBBP activator protein	XM_006223521	0.689799	0.00218634	0.0462658
A_44_P330479	Fnta	farnesyltransferase, CAAX box, alpha	NM_012847	0.685201	0.00182218	0.0415676
A_44_P503669	Zbed5	zinc finger, BED-type containing 5	NM_001105924	0.683255	8.10406e-05	0.00862727
A_44_P936248	Slc24a3	solute carrier family 24 (sodium/potassium/calcium exchanger), member 3	NM_053505	0.682302	0.00103138	0.0307161
A_64_P118357	Osbpl9*	oxysterol binding protein-like 9	NM_001044234	0.681828	1.36233e-05	0.00384494
A_64_P094930	Rsph3	radial spoke 3 homolog (Chlamydomonas)	XM_006222908	0.679814	0.00114892	0.0326541
A_42_P576202	Bbs5	Bardet-Biedl syndrome 5	NM_001108583	0.677954	0.00113876	0.032556
A_43_P21938	Ulk2	unc-51 like autophagy activating kinase 2	NM_001191645	0.671713	0.000813774	0.0270945
A_64_P027772	Nrde2	NRDE-2, necessary for RNA interference, domain containing	XM_001064833	0.668892	0.000339863	0.0173667
A_43_P17861	Tfdp2	transcription factor Dp-2 (E2F dimerization partner 2)	NM_001106847	0.667069	4.54753e-05	0.00668956
A_64_P015099	Ccnk	cyclin K	NM_001109672	0.665647	0.000366476	0.0183027
A_64_P058850	Cyp4f6	cytochrome P450, family 4, subfamily f, polypeptide 6	NM_153318	0.66433	0.000934279	0.0288509
A_64_P125447	Lrrc61	leucine rich repeat containing 61	NM_001109231	0.656582	0.00233785	0.0478047
A_64_P160718	LOC102550606	serine/arginine repetitive matrix protein 1-like	XM_006257410	0.654674	0.000310645	0.0163557
A_64_P011389	Zfp780b	zinc finger protein 780B	XM_006228597	0.652373	0.00214017	0.0457675
A_44_P337335	Ctrc	chymotrypsin C (caldecrin)	NM_001077649	0.652068	0.00134274	0.0351196
A_42_P679092	H6pd	hexose-6-phosphate dehydrogenase (glucose 1-dehydrogenase)	NM_001106698	0.650545	0.00153031	0.0377094
A_64_P091573	Galnt14	UDP-N-acetyl-alpha-D-galactosamine:polypeptide N-acetylgalactosaminyltransferase 14 (GalNAc-T14)	NM_001012109	0.644415	0.000307227	0.0162109
A_64_P069755	Mtf2	metal response element binding transcription factor 2	NM_001100898	0.638854	0.000867117	0.0279504
A_64_P152507	Zfp608	zinc finger protein 608	NM_001107378	0.638766	2.7232e-05	0.00520453
A_64_P035026	Wars2	tryptophanyl tRNA synthetase 2 (mitochondrial)	NM_001168641	0.636701	0.00195222	0.0430375
A_42_P768883	Perp	PERP, TP53 apoptosis effector	NM_001106265	0.636635	0.00231074	0.0475712
A_64_P139485	Plcd4*	phospholipase C, delta 4	NM_080688	0.626562	0.00141948	0.0361907
A_64_P043406	Lrrc56	leucine rich repeat containing 56	NM_001024902	0.625838	0.00236847	0.0479062
A_64_P095494	Ppfia2	protein tyrosine phosphatase, receptor type, f polypeptide (PTPRF), interacting protein (liprin), alpha 2	NM_001108745	0.622738	0.000573694	0.0226787
A_64_P034680	Ndrg2	NDRG family member 2	NM_001270862	0.619771	0.00127053	0.0343795
A_64_P129925	Serpini1	serpin peptidase inhibitor, clade I (neuroserpin), member 1	NM_053779	0.617655	0.000215953	0.0137215
A_64_P118392	Nlrx1	NLR family member X1	NM_001025010	0.616068	0.00157658	0.0383049
A_44_P220481	Tmco4	transmembrane and coiled-coil domains 4	NM_001034949	0.615431	0.00125819	0.0343518
A_44_P1007933	Gabarapl1	GABA(A) receptor-associated protein like 1	NM_001044294	0.615398	0.00163705	0.0392245
A_64_P188326	H3f3b	H3 histone, family 3B	NM_053985	0.614921	4.76865e-05	0.00680851
A_43_P16568	Wdr45	WD repeat domain 45	NM_001013958	0.61266	0.00092603	0.0288162
A_64_P098846	Cdc42se2	CDC42 small effector 2	NM_001126089	0.612064	8.63168e-05	0.00884
A_42_P595653	Sh3kbp1	SH3-domain kinase binding protein 1	NM_053360	0.611828	0.000163779	0.0119019
A_44_P529299	Rtkn	rhotekin	NM_184046	0.61151	0.00015542	0.0117519
A_44_P341075	Enpp2	ectonucleotide pyrophosphatase/phosphodiesterase 2	NM_057104	0.610876	6.76437e-05	0.00800901
A_64_P103238	Zfp52	zinc finger protein 52	NM_001014158	0.60949	0.000766518	0.02639
A_64_P074741	Bpifb1	BPI fold containing family B, member 1	NM_001077680	0.60916	0.00248743	0.0490455
A_64_P001627	Vsig10l	V-set and immunoglobulin domain containing 10 like	XM_218633	0.609138	0.000875447	0.0281069
A_42_P478451	Wscd1	WSC domain containing 1	NM_001024234	0.607039	0.000988199	0.0298328
A_44_P404064	Tiparp	TCDD-inducible poly(ADP-ribose) polymerase	XM_003753596	0.605629	0.00138143	0.0355946
A_64_P010703	Cdx1	caudal type homeo box 1	XM_006254816	0.601449	0.000929082	0.0288741
A_44_P128488	Pbx4	pre-B-cell leukemia homeobox 4	NM_001108399	0.600748	0.00205822	0.0446445
A_64_P045711	Cnppd1	cyclin Pas1/PHO80 domain containing 1	NM_199112	0.600636	8.3526e-05	0.00873855
A_64_P134699	Rft1	RFT1 homolog (S. cerevisiae)	NM_001135866	0.600082	0.000921414	0.0287832
A_64_P010887	Sat1	spermidine/spermine N1-acetyl transferase 1	NM_001007667	0.598853	1.0132e-05	0.00346373
A_44_P1028017	Cript	cysteine-rich PDZ-binding protein	NM_019907	0.597537	0.00152631	0.0376873
A_64_P121643	Capn6	calpain 6	NM_031808	0.597361	0.00147899	0.0370084
A_42_P519024	Mtmr9	myotubularin related protein 9	NM_001005761	0.596338	0.000368753	0.0183409
A_64_P075805	LOC102547630	uncharacterized LOC102547630	XR_347350	0.59244	0.000198395	0.013157
A_44_P409709	Phldb1	pleckstrin homology-like domain, family B, member 1	NM_001191578	0.584157	0.000507021	0.0214025
A_44_P359032	Pink1	PTEN induced putative kinase 1	NM_001106694	0.580695	0.00116499	0.0327655
Downregulated
A_44_P899239	Samd9l	sterile alpha motif domain containing 9-like	XM_001069386	-5.05478	1.09689e-07	0.000665594
A_43_P10102	Spry4	sprouty homolog 4 (Drosophila)	NM_001106150	-4.58874	2.19454e-07	0.000591843
A_44_P233080	Egr1*	early growth response 1	AH004881	-4.32124	3.82027e-07	0.000772713
A_43_P22629	Ms4a5	membrane-spanning 4-domains, subfamily A, member 5	XM_003749066	-3.66442	2.27392e-05	0.0049279
A_64_P157743	Ccl20*	chemokine (C-C motif) ligand 20	NM_019233	-3.58477	5.85472e-05	0.00747925
A_64_P110299	Hes5	hes family bHLH transcription factor 5	NM_024383	-3.36156	0.000158322	0.0118605
A_64_P152753	RGD1566380	hypothetical gene supported by NM_017187	NM_001134593	-2.72608	0.000212595	0.013615
A_44_P466434	Fam212b	family with sequence similarity 212, member B	NM_001107713	-2.6608	0.000151189	0.0116497
A_44_P437896	Bdnf	brain-derived neurotrophic factor	NM_012513	-2.40739	1.34787e-05	0.00389471
A_64_P117901	Trib3	tribbles pseudokinase 3	NM_144755	-2.34832	1.09904e-05	0.00360484
A_44_P214811	Tfrc*	transferrin receptor	NM_022712	-2.32977	4.74547e-07	0.000886015
A_64_P125883	Socs3	suppressor of cytokine signaling 3	NM_053565	-2.26923	3.76304e-05	0.00604878
A_64_P021686	Epor	erythropoietin receptor	NM_017002	-2.24034	0.000401437	0.0191805
A_42_P489764	Gjb2	gap junction protein, beta 2	NM_001004099	-2.20131	4.98488e-05	0.00703448
A_42_P668682	Dusp6	dual specificity phosphatase 6	NM_053883	-2.18077	5.69694e-05	0.00735511
A_64_P025118	Cebpb	CCAAT/enhancer binding protein (C/EBP), beta	NM_024125	-2.13671	0.00179044	0.0410364
A_64_P020168	Pou3f1	POU class 3 homeobox 1	NM_138838	-2.12665	9.10936e-05	0.00898791
A_44_P635089	Etv5	ets variant 5	NM_001107082	-2.10054	2.11465e-05	0.00488827
A_42_P562435	Gtl3	gene trap locus 3	NM_001037978	-2.08595	2.02496e-07	0.000702139
A_44_P1016829	Trib1	tribbles pseudokinase 1	NM_023985	-2.05738	6.13764e-05	0.00767901
A_64_P155393	Ccnd1	cyclin D1	NM_171992	-2.05281	5.14784e-06	0.00260309
A_43_P12768	Bhlhe40	basic helix-loop-helix family, member e40	NM_053328	-2.04231	3.31222e-07	0.000803943
A_43_P11616	Atf3	activating transcription factor 3	NM_012912	-2.03912	1.84233e-05	0.00451686
A_64_P077878	Map3k1	mitogen activated protein kinase kinase kinase 1	NM_053887	-1.99855	0.00235804	0.0478147
A_64_P068152	Smad6	SMAD family member 6	XM_006243241	-1.98806	0.000275669	0.0151039
A_44_P473928	Spry1	sprouty homolog 1, antagonist of FGF signaling (Drosophila)	NM_001106427	-1.98362	0.000396865	0.0191505
A_64_P022943	Rara	retinoic acid receptor, alpha	NM_031528	-1.97871	0.00240145	0.0480528
A_64_P062608	Chst7	carbohydrate (N-acetylglucosamine 6-O) sulfotransferase 7	NM_207600	-1.97084	4.49811e-06	0.00242618
A_64_P133289	Dact1	dishevelled-binding antagonist of beta-catenin 1	XM_576044	-1.97061	4.58264e-05	0.00670059
A_42_P667600	Mmp23	matrix metallopeptidase 23	NM_053606	-1.95961	6.92529e-05	0.00812033
A_42_P723173	Id1	inhibitor of DNA binding 1	NM_012797	-1.94679	0.000313014	0.0164093
A_64_P144913	Nab2	Ngfi-A binding protein 2	NM_001134874	-1.92098	0.000417184	0.0193242
A_44_P342187	S1pr2	sphingosine-1-phosphate receptor 2	NM_017192	-1.91018	0.000630198	0.0239752
A_64_P052665	Cdc6	cell division cycle 6	NM_001108298	-1.86086	0.000194335	0.0131025
A_44_P445044	Apold1	apolipoprotein L domain containing 1	NM_001003403	-1.85678	5.37363e-06	0.00260858
A_43_P11685	Id2	inhibitor of DNA binding 2	NM_013060	-1.85425	0.00169735	0.040037
A_44_P1004840	Tnfsf9	tumor necrosis factor (ligand) superfamily, member 9	NM_181384	-1.73649	0.00020729	0.0134888
A_42_P767996	Swap70	SWAP switching B-cell complex 70	NM_001106288	-1.73544	9.17868e-07	0.00089114
A_64_P096782	Ier5l	immediate early response 5-like	NM_001025041	-1.72518	0.000828251	0.0273514
A_43_P17235	Lama4	laminin, alpha 4	XM_003751975	-1.72268	6.77489e-06	0.00288491
A_44_P320752	Rasl11a	RAS-like family 11 member A	NM_001002829	-1.70274	0.000251949	0.0148071
A_42_P538527	Klhl14	kelch-like family member 14	NM_001108885	-1.70203	0.000343833	0.0174228
A_64_P069819	Rrp8	ribosomal RNA processing 8, methyltransferase, homolog (yeast)	NM_001008346	-1.69581	1.61583e-05	0.00417229
A_44_P787936	Stat3	signal transducer and activator of transcription 3 (acute-phase response factor)	NM_012747	-1.67804	0.000327281	0.0169016
A_42_P567527	Traf4	Tnf receptor associated factor 4	NM_001107017	-1.66621	0.00175296	0.0406766
A_44_P135224	Plk3	polo-like kinase 3	NM_022187	-1.63185	3.12597e-05	0.00557894
A_64_P315204	Mmp15*	matrix metallopeptidase 15	NM_001106168	-1.63048	0.000253959	0.014782
A_64_P067884	Trim47	tripartite motif-containing 47	NM_001109585	-1.62093	0.00173633	0.0404844
A_44_P184484	Orc1	origin recognition complex, subunit 1	NM_177931	-1.61745	7.33163e-07	0.000988629
A_64_P087380	Efna3	ephrin A3	XM_001072657	-1.61268	0.000925911	0.0288494
A_42_P540950	Ier2	immediate early response 2	NM_001009541	-1.58932	0.000208002	0.013499
A_64_P124149	Col5a3	collagen, type V, alpha 3	NM_021760	-1.55178	5.10779e-05	0.00716625
A_42_P488000	Vstm2b	V-set and transmembrane domain containing 2B	NM_001108479	-1.52847	0.000258348	0.0148946
A_42_P540972	Rasl11b	RAS-like family 11 member B	NM_001002830	-1.52197	0.000337153	0.0173377
A_42_P505070	Crim1*	cysteine rich transmembrane BMP regulator 1 (chordin like)	XM_006239623	-1.51781	0.000225804	0.0141256
A_44_P502287	B4galt6	UDP-Gal:betaGlcNAc beta 1,4-galactosyltransferase, polypeptide 6	NM_031740	-1.51585	0.00207579	0.0448652
A_42_P708593	Per2	period circadian clock 2	NM_031678	-1.49846	2.32089e-06	0.0015225
A_64_P025310	Galnt3	UDP-N-acetyl-alpha-D-galactosamine:polypeptide N-acetylgalactosaminyltransferase 3 (GalNAc-T3)	NM_001015032	-1.4908	0.00129696	0.0347076
A_44_P577899	Myt1	myelin transcription factor 1	NM_001108615	-1.48797	0.000302355	0.0159886
A_64_P082658	Emilin1	elastin microfibril interfacer 1	NM_001106710	-1.48149	0.000417113	0.0193579
A_64_P009892	Lbx1	ladybird homeobox 1	NM_001047108	-1.4739	0.000266818	0.0151667
A_42_P543654	Eva1a	eva-1 homolog A	NM_001109243	-1.47318	0.000548211	0.0221401
A_64_P110614	LOC687652	similar to CG11585-PA	XM_006227176	-1.45587	0.00142521	0.0362987
A_44_P776390	Kcnk5	potassium channel, subfamily K, member 5	NM_001039516	-1.45495	8.65278e-05	0.00882438
A_44_P437956	Stc1	stanniocalcin 1	NM_031123	-1.44718	0.000843152	0.0275808
A_64_P157066	Gbx2	gastrulation brain homeobox 2	NM_053708	-1.44547	0.000211168	0.0135954
A_64_P032574	Hk2	hexokinase 2	NM_012735	-1.44457	2.61481e-05	0.00511829
A_42_P696084	Cspg4	chondroitin sulfate proteoglycan 4	NM_031022	-1.44441	0.000929452	0.0288487
A_42_P815675	Zcchc24	zinc finger, CCHC domain containing 24	NM_001108394	-1.44252	5.35989e-05	0.00739178
A_43_P11932	Nr4a3	nuclear receptor subfamily 4, group A, member 3	X86003	-1.43879	0.000783764	0.0266063
A_44_P1050200	Fam132a	family with sequence similarity 132, member A	NM_001108000	-1.4374	0.00013668	0.0108415
A_42_P620762	Atf4	activating transcription factor 4	NM_024403	-1.42353	1.78027e-06	0.00130941
A_64_P059964	Tlcd1	TLC domain containing 1	NM_001013858	-1.4225	0.000456527	0.0202575
A_64_P022461	Eomes	eomesodermin	XM_006226608	-1.41578	0.000532281	0.0217501
A_42_P589190	Aacs	acetoacetyl-CoA synthetase	NM_023104	-1.41231	0.000249676	0.0148533
A_64_P124691	Dok5	docking protein 5	NM_001109344	-1.40576	0.000852203	0.0277647
A_44_P702019	Rfx4	regulatory factor X, 4 (influences HLA class II expression)	XM_006226035	-1.40459	0.00115865	0.0328154
A_43_P12245	Rhob	ras homolog family member B	NM_022542	-1.39834	0.00202464	0.0441924
A_42_P682589	Nr4a1	nuclear receptor subfamily 4, group A, member 1	NM_024388	-1.39333	0.000463966	0.020401
A_42_P739860	Dusp5	dual specificity phosphatase 5	NM_133578	-1.3892	1.7415e-05	0.00444945
A_64_P066601	Rhod	ras homolog family member D	NM_001106323	-1.38247	0.00161879	0.0390182
A_44_P823666	Zhx2	zinc fingers and homeoboxes 2	XM_006241654	-1.36758	0.000820631	0.0272481
A_42_P535644	Adamts1	ADAM metallopeptidase with thrombospondin type 1 motif, 1	NM_024400	-1.36554	0.000584855	0.0228961
A_44_P497174	Gramd1b	GRAM domain containing 1B	NM_001191616	-1.35425	0.0010568	0.0310916
A_64_P043033	Cbr3	carbonyl reductase 3	NM_001107110	-1.34861	0.000389438	0.019019
A_43_P15390	Smad7	SMAD family member 7	NM_030858	-1.34158	0.00011611	0.0101011
A_44_P269930	Mfsd2a	major facilitator superfamily domain containing 2A	NM_001106683	-1.34115	0.000451686	0.0201532
A_44_P481915	Id4	inhibitor of DNA binding 4	NM_175582	-1.31626	0.000129351	0.0106428
A_44_P356027	Sc5d	sterol-C5-desaturase	NM_053642	-1.30815	0.000224936	0.0141076
A_64_P044295	Fam181b	family with sequence similarity 181, member B	NM_001109150	-1.29981	0.0014568	0.0368328
A_64_P038817	Erbb2*	v-erb-b2 avian erythroblastic leukemia viral oncogene 2	NM_017003	-1.29559	0.000460885	0.0203763
A_44_P116591	Cx3cl1	chemokine (C-X3-C motif) ligand 1	NM_134455	-1.28673	1.33127e-05	0.00389309
A_44_P454065	Jag1	jagged 1	NM_019147	-1.28629	0.000341463	0.0173752
A_43_P12559	Camkk2	calcium/calmodulin-dependent protein kinase kinase 2, beta	NM_031338	-1.28202	0.0014664	0.0369216
A_42_P573441	Klf3	Kruppel-like factor 3 (basic)	NM_001105742	-1.27622	0.000799885	0.0268531
A_44_P290187	Sfrp4	secreted frizzled-related protein 4	NM_053544	-1.27277	2.66741e-05	0.00513836
A_44_P220827	Zfp367	zinc finger protein 367	NM_001012051	-1.26622	9.05604e-05	0.00897177
A_44_P469584	Cd14	CD14 molecule	NM_021744	-1.26412	0.000763772	0.0263702
A_64_P009803	Btg2	BTG family, member 2	NM_017259	-1.26025	0.000472309	0.0206557
A_64_P009996	Tac1*	tachykinin, precursor 1	NM_001124769	-1.25421	0.000351709	0.0177847
A_44_P1042876	Hspa1b	heat shock 70kD protein 1B (mapped)	NM_212504	-1.24662	0.000113232	0.00995784
A_64_P109118	Kcnk10*	potassium channel, subfamily K, member 10	NM_023096	-1.2419	1.23051e-05	0.00373336
A_64_P047832	Ppap2a	phosphatidic acid phosphatase type 2A	NM_022538	-1.21799	0.00039326	0.0190523
A_64_P146243	Pou2f3	POU class 2 homeobox 3	NM_001105745	-1.21346	0.00147723	0.0370023
A_43_P11683	F3	coagulation factor III (thromboplastin, tissue factor)	NM_013057	-1.20662	0.000116502	0.0100991
A_64_P055748	Rhbdf1	rhomboid 5 homolog 1 (Drosophila)	NM_001030034	-1.20461	1.8643e-05	0.00448023
A_44_P1034018	N4bp3	Nedd4 binding protein 3	NM_001033893	-1.20358	0.000998261	0.0299874
A_64_P064621	Trpc6	transient receptor potential cation channel, subfamily C, member 6	NM_053559	-1.20231	0.00194235	0.0428977
A_64_P076638	Idi1	isopentenyl-diphosphate delta isomerase 1	NM_053539	-1.19164	0.00247765	0.0490118
A_64_P081749	Fam114a1	family with sequence similarity 114, member A1	XM_006221763	-1.19	0.0024473	0.0485697
A_43_P13088	Msmo1	methylsterol monooxygenase 1	NM_080886	-1.18399	0.00090508	0.0284193
A_43_P15253	Icam1	intercellular adhesion molecule 1	NM_012967	-1.18152	1.36004e-05	0.00388363
A_64_P151602	Trim46	tripartite motif-containing 46	NM_001107691	-1.17032	0.000233925	0.014338
A_42_P669103	Lnx2	ligand of numb-protein X 2	NM_001108329	-1.16878	0.000520279	0.0216607
A_44_P868890	Gli2	GLI family zinc finger 2	NM_001107169	-1.16459	0.000858845	0.0279061
A_64_P154565	Fip1l1	factor interacting with PAPOLA and CPSF1	NM_001008295	-1.15985	0.00125896	0.0342572
A_44_P897442	Nxph1	neurexophilin 1	NM_012994	-1.15875	0.000144451	0.0113466
A_44_P464404	Odf3l1	outer dense fiber of sperm tails 3-like 1	NM_001108151	-1.15693	0.000796485	0.0268504
A_64_P015549	Lyl1	lymphoblastic leukemia derived sequence 1	NM_001007677	-1.15243	0.000269333	0.0152029
A_42_P555701	Inpp5f	inositol polyphosphate-5-phosphatase F	NM_001107554	-1.1506	0.00100016	0.0300072
A_64_P005254	Aunip*	aurora kinase A and ninein interacting protein	XM_006225577	-1.1499	0.000245073	0.0146874
A_64_P079353	Usb1	U6 snRNA biogenesis 1	NM_001014013	-1.14714	0.000524494	0.0216505
A_64_P011015	Eif1a	eukaryotic translation initiation factor 1A	NM_001008773	-1.14684	0.000669165	0.0247591
A_44_P431774	Csrnp1	cysteine-serine-rich nuclear protein 1	NM_001108786	-1.14523	0.00125431	0.0343231
A_64_P086061	Timp4*	tissue inhibitor of metalloproteinase 4	NM_001109393	-1.14332	6.85442e-06	0.00286846
A_44_P397423	Tmcc3	transmembrane and coiled-coil domain family 3	NM_001108084	-1.14091	0.0014076	0.0360013
A_64_P092365	Dcaf12l2	DDB1 and CUL4 associated factor 12-like 2	XM_006227526	-1.13994	0.00135965	0.0353335
A_64_P034854	Olr664	olfactory receptor 664	NM_001000347	-1.13894	0.00151277	0.0375439
A_42_P772878	Bag3	Bcl2-associated athanogene 3	NM_001011936	-1.13869	0.000887998	0.0282854
A_64_P046778	Kbtbd8	kelch repeat and BTB (POZ) domain containing 8	NM_001109250	-1.13848	0.000356701	0.0179997
A_42_P598934	Lrrfip1	leucine rich repeat (in FLII) interacting protein 1	NM_001014269	-1.13844	0.00139938	0.0359427
A_42_P772136	Fam60a	family with sequence similarity 60, member A	NM_001134711	-1.1369	0.000954508	0.0291419
A_64_P046754	Igfbp3	insulin-like growth factor binding protein 3	NM_012588	-1.13467	0.00148076	0.0369764
A_44_P220519	Lingo1	leucine rich repeat and Ig domain containing 1	NM_001100722	-1.13029	0.00135605	0.0353154
A_64_P075087	Camk1g*	calcium/calmodulin-dependent protein kinase IG	NM_182842	-1.12992	0.00105242	0.0310005
A_64_P137277	Mycn	v-myc avian myelocytomatosis viral oncogene neuroblastoma derived homolog	NM_001013096	-1.12306	6.42553e-05	0.00783721
A_64_P148926	Trib2	tribbles pseudokinase 2	XM_006239905	-1.12224	0.000274802	0.0151247
A_44_P417229	Jakmip2	janus kinase and microtubule interacting protein 2	NM_001107391	-1.12135	2.42296e-05	0.00494203
A_44_P855071	Fam19a4	family with sequence similarity 19 (chemokine (C-C motif)-like), member A4	NM_001134700	-1.12131	7.27476e-05	0.00828981
A_64_P025108	Cebpa	CCAAT/enhancer binding protein (C/EBP), alpha	NM_001287577	-1.12119	0.00223936	0.0468568
A_44_P1047924	Herpud1	homocysteine-inducible, endoplasmic reticulum stress-inducible, ubiquitin-like domain member 1	NM_053523	-1.11569	1.65504e-06	0.00129585
A_64_P002904	Pmepa1	prostate transmembrane protein, androgen induced 1	NM_001107807	-1.1139	0.00096597	0.0293442
A_64_P133333	Cables1	Cdk5 and Abl enzyme substrate 1	NM_001107404	-1.11177	0.000473464	0.0206689
A_64_P060003	Wwc1	WW and C2 domain containing 1	XM_002727761	-1.10748	0.00110695	0.0319476
A_64_P142356	Pus3	pseudouridylate synthase 3	NM_001108134	-1.10094	2.27044e-06	0.00153078
A_64_P017906	Saal1	serum amyloid A-like 1	AY325259	-1.09747	0.000640947	0.0241569
A_64_P101321	Frmpd1	FERM and PDZ domain containing 1	XM_006225279	-1.09368	8.70898e-05	0.00880769
A_64_P086979	Pdzrn4	PDZ domain containing RING finger 4	NM_001108107	-1.09238	0.000249897	0.0148301
A_64_P112406	Chac1	ChaC, cation transport regulator homolog 1 (E. coli)	NM_001173437	-1.08837	0.000319302	0.0165955
A_64_P114610	Mb21d1	Mab-21 domain containing 1	XM_001060106	-1.08828	0.000416258	0.0193924
A_44_P639627	Chd1	chromodomain helicase DNA binding protein 1	NM_001107465	-1.08199	0.00243968	0.0485774
A_44_P257467	Mmgt2	membrane magnesium transporter 2	NM_001013967	-1.07964	0.00123998	0.0342008
A_44_P512136	Dhcr7	7-dehydrocholesterol reductase	NM_022389	-1.07251	0.000997183	0.0299921
A_64_P093452	RGD1305464	similar to human chromosome 15 open reading frame 39	NM_001025011	-1.07144	0.00156887	0.0382324
A_44_P428739	Shc3	SHC (Src homology 2 domain containing) transforming protein 3	NM_001105743	-1.07118	0.00195462	0.0430122
A_42_P794901	Ywhah	tyrosine 3-monooxygenase/tryptophan 5-monooxygenase activation protein, eta	NM_013052	-1.05484	0.00116089	0.0328023
A_64_P029831	Irf2bpl	interferon regulatory factor 2 binding protein-like	NM_001012470	-1.05426	0.00222397	0.0466956
A_44_P853102	Dusp16	dual specificity phosphatase 16	XM_006237517	-1.05249	7.60152e-05	0.00846349
A_64_P059120	Aen*	apoptosis enhancing nuclease	NM_001108487	-1.04481	4.72608e-05	0.00678766
A_43_P15589	Ppat	phosphoribosyl pyrophosphate amidotransferase	NM_057198	-1.04391	0.00136648	0.0353973
A_44_P478319	Lonrf3	LON peptidase N-terminal domain and ring finger 3	NM_001191585	-1.04254	5.67783e-05	0.00740927
A_44_P448002	Ccdc102a	coiled-coil domain containing 102A	NM_001108437	-1.03253	0.00235622	0.0478578
A_43_P14699	LOC100912041	uncharacterized LOC100912041	XR_343399	-1.02823	0.0014662	0.0369548
A_64_P059525	Slc6a9	solute carrier family 6 (neurotransmitter transporter, glycine), member 9	NM_053818	-1.02374	0.000668179	0.0247604
A_43_P12437	Hhex	hematopoietically expressed homeobox	NM_024385	-1.02146	0.000515618	0.021615
A_42_P562010	Fam198b	family with sequence similarity 198, member B	NM_199105	-1.02002	5.6878e-05	0.00738259
A_64_P098622	Rpusd2	RNA pseudouridylate synthase domain containing 2	NM_001135845	-1.01956	0.000403339	0.0191958
A_64_P048817	Usp51	ubiquitin specific peptidase 51	NM_001108252	-1.01783	0.00230781	0.0475512
A_64_P148473	Tanc1	tetratricopeptide repeat, ankyrin repeat and coiled-coil containing 1	NM_001002854	-1.0169	0.000582956	0.0228586
A_42_P818546	Fhod1	formin homology 2 domain containing 1	NM_001191600	-1.01502	0.000127531	0.0106008
A_64_P006863	Hectd2	HECT domain containing E3 ubiquitin protein ligase 2	NM_001107608	-1.01483	0.000575128	0.0226248
A_44_P238204	Mid1ip1	MID1 interacting protein 1	NM_206950	-1.0148	1.89936e-05	0.00451974
A_43_P22542	Nsdhl	NAD(P) dependent steroid dehydrogenase-like	NM_001009399	-1.01463	0.000155924	0.0117534
A_44_P264915	B4galnt4	beta-1,4-N-acetyl-galactosaminyl transferase 4	NM_001107562	-1.01296	0.000635978	0.0241195
A_64_P024356	Sh2b2	SH2B adaptor protein 2	NM_053669	-1.01237	0.000244145	0.014668
A_44_P121374	Hsph1	heat shock 105/110 protein 1	NM_001011901	-1.01164	0.000683973	0.0250398
A_42_P834104	Cdc25a	cell division cycle 25A	NM_133571	-1.00931	4.87559e-06	0.00257262
A_64_P055279	Tmem121	transmembrane protein 121	XM_001079243	-1.00442	0.00134839	0.0351537
A_44_P1038885	Slc16a13	solute carrier family 16, member 13	NM_001005530	-1.00272	0.00120769	0.0335775
A_64_P018821	Stk35	serine/threonine kinase 35	NM_001107773	-1.00186	0.00182785	0.0416188
A_64_P058539	Zmynd19	zinc finger, MYND-type containing 19	NM_198770	-1.0001	0.00152952	0.0377282
A_44_P132610	Slc20a1	solute carrier family 20 (phosphate transporter), member 1	NM_031148	-0.999424	2.88104e-05	0.00533805
A_42_P640277	Enc1	ectodermal-neural cortex 1	NM_001003401	-0.999053	4.29712e-05	0.00643825
A_64_P037577	Lmtk2	lemur tyrosine kinase 2	NM_001137641	-0.998137	3.05995e-05	0.00550156
A_43_P14872	Sdc1	syndecan 1	NM_013026	-0.994142	0.000231853	0.0143194
A_64_P085767	Utp15	UTP15, U3 small nucleolar ribonucleoprotein, homolog (S. cerevisiae)	NM_001107647	-0.992176	0.000276045	0.0150905
A_64_P021897	Zbtb7b	zinc finger and BTB domain containing 7B	NM_001106446	-0.991138	3.50892e-05	0.00587368
A_64_P157718	Ccl25	chemokine (C-C motif) ligand 25	NM_001037203	-0.990065	0.000611624	0.0234895
A_44_P309202	Slc25a22	solute carrier family 25 (mitochondrial carrier, glutamate), member 22	NM_001014027	-0.989979	0.00170877	0.0401114
A_44_P423687	Disc1	disrupted in schizophrenia 1	NM_175596	-0.985692	0.00168847	0.039944
A_44_P998638	Pprc1	peroxisome proliferator-activated receptor gamma, coactivator-related 1	NM_001106363	-0.985181	5.54142e-05	0.00743102
A_44_P1054213	Hspa5	heat shock protein 5	NM_013083	-0.984447	4.04217e-06	0.00222981
A_43_P15362	Slc9a5	solute carrier family 9, subfamily A (NHE5, cation proton antiporter 5), member 5	NM_138858	-0.983068	0.000765846	0.0264043
A_64_P029805	Junb	jun B proto-oncogene	NM_021836	-0.98134	0.000556643	0.0222584
A_64_P050145	LOC100912787	zinc finger protein 850-like	XM_006228762	-0.980011	9.68718e-05	0.00922068
A_42_P457003	Pdgfra	platelet derived growth factor receptor, alpha polypeptide	NM_012802	-0.976102	1.46514e-05	0.00395132
A_64_P032643	Hells	helicase, lymphoid specific	NM_001106371	-0.975809	4.07963e-05	0.00651453
A_64_P165451	Prr5	proline rich 5 (renal)	NM_001012121	-0.973095	0.00046033	0.0203889
A_64_P052010	Lef1	lymphoid enhancer binding factor 1	NM_130429	-0.971771	0.000748842	0.0260773
A_44_P1049252	Naprt1	nicotinate phosphoribosyltransferase domain containing 1	NM_207609	-0.97128	0.000211806	0.0136004
A_44_P380441	Rgs19	regulator of G-protein signaling 19	NM_021661	-0.97083	6.56747e-07	0.00093768
A_42_P518033	Hsd17b1	hydroxysteroid (17-beta) dehydrogenase 1	NM_012851	-0.969105	0.000244121	0.014703
A_42_P626447	Csdc2	cold shock domain containing C2, RNA binding	NM_001170542	-0.966559	0.000119471	0.0102105
A_44_P260102	Rasa2	RAS p21 protein activator 2	NM_001105724	-0.963987	0.000918699	0.0287725
A_64_P063309	Dennd2a	DENN/MADD domain containing 2A	XM_006224881	-0.963768	0.000269306	0.0152368
A_44_P118724	Arc	activity-regulated cytoskeleton-associated protein	NM_019361	-0.957332	0.000862819	0.027886
A_64_P131051	Fos	FBJ osteosarcoma oncogene	NM_022197	-0.957117	0.00050454	0.0213348
A_64_P042955	Src	v-src avian sarcoma (Schmidt-Ruppin A-2) viral oncogene homolog	NM_031977	-0.954578	1.15992e-05	0.00375379
A_44_P171321	Coq10b	coenzyme Q10 homolog B (S. cerevisiae)	NM_001009671	-0.95376	3.45887e-05	0.00583011
A_64_P112734	Tmem198b	transmembrane protein 198b	NM_001109281	-0.952239	0.000732424	0.0259904
A_44_P283444	Slc19a1	solute carrier family 19 (folate transporter), member 1	NM_017299	-0.94891	0.000736402	0.0259419
A_64_P040695	Cars	cysteinyl-tRNA synthetase	NM_001106319	-0.946704	7.68277e-05	0.00851489
A_44_P684162	Klf16	Kruppel-like factor 16	NM_001127604	-0.940029	0.000421984	0.0193618
A_44_P1046847	Enoph1	enolase-phosphatase 1	NM_001009391	-0.938808	0.00196965	0.0431864
A_64_P089150	Txlna	taxilin alpha	NM_001127633	-0.937778	0.00173307	0.0404473
A_44_P134213	Tpm1*	tropomyosin 1, alpha	NM_001034069	-0.93421	9.29612e-05	0.00898946
A_44_P664191	Arhgef2	rho/rac guanine nucleotide exchange factor (GEF) 2	NM_001012079	-0.933846	0.000492207	0.0210332
A_64_P129563	Arid5a	AT rich interactive domain 5A (Mrf1 like)	NM_001034934	-0.930277	6.08276e-05	0.00768963
A_44_P438492	Mak16	MAK16 homolog (S. cerevisiae)	NM_001014002	-0.927845	0.000273903	0.0151095
A_44_P379012	Ctrl	chymotrypsin-like	NM_054009	-0.922147	0.000271899	0.0150674
A_44_P1018090	Lgi4	leucine-rich repeat LGI family, member 4	NM_199499	-0.920397	0.000131596	0.0106826
A_64_P160313	Nolc1	nucleolar and coiled-body phosphoprotein 1	NM_022869	-0.919107	0.00247578	0.0490148
A_64_P012232	Sqle	squalene epoxidase	NM_017136	-0.918828	0.0020426	0.044385
A_44_P456599	Zdhhc23	zinc finger, DHHC-type containing 23	XM_006248316	-0.913791	2.24186e-05	0.00490221
A_44_P203549	Egln3	egl-9 family hypoxia-inducible factor 3	NM_019371	-0.912551	0.000255426	0.0147964
A_64_P086969	Slc16a1	solute carrier family 16 (monocarboxylate transporter), member 1	NM_012716	-0.911792	0.00139078	0.0357595
A_64_P071466	Eps15	epidermal growth factor receptor pathway substrate 15	NM_001009424	-0.909043	0.00023043	0.014341
A_44_P1011716	Adora2b	adenosine A2B receptor	NM_017161	-0.903631	3.51905e-05	0.0058503
A_42_P776018	Stard4*	StAR-related lipid transfer (START) domain containing 4	NM_001106159	-0.900248	6.3833e-05	0.00782502
A_64_P150047	Rab20	RAB20, member RAS oncogene family	NM_001109535	-0.899048	8.98559e-05	0.00897523
A_44_P1048380	Fam46a	family with sequence similarity 46, member A	NM_001106844	-0.898375	0.000124018	0.0103798
A_64_P151018	Zic5	Zic family member 5	NM_001108391	-0.897645	0.00191268	0.0427088
A_64_P116869	Tmem97	transmembrane protein 97	NM_001008334	-0.895773	0.00228239	0.0472682
A_43_P22402	Fbxo5	F-box protein 5	NM_001106206	-0.895502	0.00125415	0.0343575
A_64_P051121	Pdpn	podoplanin	NM_019358	-0.893867	0.000254369	0.0147704
A_44_P474101	Slc7a1	solute carrier family 7 (cationic amino acid transporter, y+ system), member 1	NM_013111	-0.893351	5.53606e-05	0.00746507
A_42_P714723	Tal1	T-cell acute lymphocytic leukemia 1	NM_001107958	-0.892688	0.00236428	0.0478614
A_42_P768355	Hrk	harakiri, BCL2 interacting protein (contains only BH3 domain)	NM_057130	-0.892502	8.14795e-05	0.00863612
A_42_P576446	Slc7a11	solute carrier family 7 (anionic amino acid transporter light chain, xc- system), member 11	NM_001107673	-0.891115	0.000408538	0.0193295
A_42_P637189	Apln	apelin	NM_031612	-0.885973	0.000412591	0.0193702
A_44_P487112	Wee1	WEE1 G2 checkpoint kinase	NM_001012742	-0.885856	9.21085e-06	0.00338736
A_64_P004337	Dtl	denticleless E3 ubiquitin protein ligase homolog (Drosophila)	XM_001068900	-0.884382	1.8532e-05	0.00449809
A_42_P758200	Rnf112	ring finger protein 112	NM_138613	-0.882999	0.000112253	0.00994379
A_64_P115786	LOC299312	similar to G protein-binding protein CRFG	XR_146447	-0.882225	0.00215352	0.0459316
A_64_P025098	Cebpg	CCAAT/enhancer binding protein (C/EBP), gamma	NM_012831	-0.881455	0.00075193	0.0260726
A_44_P1057331	Stk40	serine/threonine kinase 40	NM_183056	-0.879738	0.000631206	0.0239759
A_44_P241409	Vgll4	vestigial like 4 (Drosophila)	NM_001015004	-0.878155	4.26768e-05	0.00651478
A_44_P914438	Cdkn1a	cyclin-dependent kinase inhibitor 1A	NM_080782	-0.873039	0.000989221	0.0298265
A_42_P534679	Trim27	tripartite motif-containing 27	NM_001134974	-0.872751	0.000431433	0.0196837
A_64_P023255	Ascl1	achaete-scute family bHLH transcription factor 1	NM_022384	-0.866355	9.75326e-05	0.00924731
A_44_P700270	Fam64a	family with sequence similarity 64, member A	NM_001113781	-0.866003	0.00122298	0.0338474
A_42_P809953	Ezr	ezrin	NM_019357	-0.863579	8.65276e-06	0.00328156
A_64_P013402	Rab33a	RAB33A, member RAS oncogene family	NM_001108257	-0.8621	8.56581e-05	0.00888502
A_42_P481087	Pdzrn3	PDZ domain containing RING finger 3	NM_001271251	-0.860566	0.000499622	0.0212751
A_44_P178811	Elk3	ELK3, member of ETS oncogene family	NM_001108743	-0.860505	0.000976162	0.0295798
A_44_P668591	L3mbtl3	l(3)mbt-like 3 (Drosophila)	XM_006222843	-0.860137	0.000487337	0.0208986
A_64_P119572	Rarg	retinoic acid receptor, gamma	NM_001135249	-0.858349	0.00031246	0.0164157
A_64_P157474	LOC500956	hypothetical protein LOC500956	NM_001025054	-0.854883	0.000526618	0.0216279
A_64_P083309	Slc37a2	solute carrier family 37 (glucose-6-phosphate transporter), member 2	XM_006242809	-0.851682	0.000337317	0.0173094
A_44_P684795	Irs2	insulin receptor substrate 2	NM_001168633	-0.85124	1.71069e-06	0.00129756
A_44_P353515	Pmp22	peripheral myelin protein 22	NM_017037	-0.847021	9.47676e-06	0.00333362
A_42_P630463	Abcb9	ATP-binding cassette, subfamily B (MDR/TAP), member 9	NM_022238	-0.842501	0.000804798	0.0268694
A_64_P033447	Dagla	diacylglycerol lipase, alpha	NM_001005886	-0.842161	0.000791117	0.0267065
A_64_P066841	Batf3	basic leucine zipper transcription factor, ATF-like 3	NM_021865	-0.825277	0.00123807	0.034187
A_64_P128180	Mrpl17	mitochondrial ribosomal protein L17	NM_133539	-0.824432	0.00126133	0.0342834
A_42_P713844	Setd6	SET domain containing 6	NM_001106167	-0.824324	0.000129864	0.0106489
A_42_P598733	Dnajc21	DnaJ (Hsp40) homolog, subfamily C, member 21	NM_138856	-0.822735	0.00235716	0.0478368
A_42_P565301	B4galt5	UDP-Gal:betaGlcNAc beta 1,4-galactosyltransferase, polypeptide 5	NM_001108608	-0.82136	0.00019539	0.0131008
A_44_P685139	Tmem120b	transmembrane protein 120B	NM_001271309	-0.820554	0.000597476	0.0231291
A_64_P005987	Agfg2	ArfGAP with FG repeats 2	NM_001107131	-0.81503	0.000621189	0.0237068
A_64_P041323	Sigmar1	sigma non-opioid intracellular receptor 1	NM_030996	-0.814989	0.00185867	0.0420444
A_64_P028788	Fam195a	family with sequence similarity 195, member A	NM_001109475	-0.814843	0.00224208	0.0468329
A_64_P043614	Slc39a5	solute carrier family 39 (zinc transporter), member 5	NM_001108728	-0.809045	0.000111973	0.00999191
A_44_P117119	Hpdl	4-hydroxyphenylpyruvate dioxygenase-like	NM_001014068	-0.807643	0.000587627	0.0229676
A_42_P648200	Pak1ip1	PAK1 interacting protein 1	NM_001037356	-0.806437	0.000153148	0.0117262
A_64_P091388	Rai14	retinoic acid induced 14	NM_001011947	-0.806052	0.0020944	0.0450269
A_42_P825912	Slc39a10	solute carrier family 39 (zinc transporter), member 10	XM_003750698	-0.805591	0.00219802	0.0463512
A_64_P025381	Stx1a	syntaxin 1A (brain)	NM_053788	-0.804691	8.61346e-05	0.00889643
A_64_P017283	Speg	SPEG complex locus	NM_001108802	-0.803249	0.00229827	0.047435
A_64_P040646	Tars*	threonyl-tRNA synthetase	NM_001006976	-0.802943	3.35322e-05	0.00581352
A_64_P155983	Vegfa*	vascular endothelial growth factor A	NM_001287107	-0.80175	0.00078801	0.0267131
A_44_P214111	Dmrt2	doublesex and mab-3 related transcription factor 2	NM_001107597	-0.800351	0.00073638	0.0259788
A_64_P001122	St6galnac6	ST6 (alpha-N-acetyl-neuraminyl-2,3-beta-galactosyl-1,3)-N-acetylgalactosaminide alpha-2,6-sialyltransferase 6	NM_001015036	-0.799512	0.0019049	0.0426922
A_44_P429453	Lama5	laminin, alpha 5	NM_001191609	-0.797912	0.000656576	0.0244799
A_44_P685064	Zfp593	zinc finger protein 593	NM_001106689	-0.795818	0.000572629	0.0227105
A_44_P956272	Ogt	O-linked N-acetylglucosamine (GlcNAc) transferase	NM_017107	-0.793994	0.00159095	0.038577
A_42_P634040	Nif3l1	NIF3 NGG1 interacting factor 3-like 1 (S. cerevisiae)	NM_001024763	-0.792013	0.0019732	0.0432252
A_64_P087875	Cpeb1	cytoplasmic polyadenylation element binding protein 1	NM_001106276	-0.788607	3.32799e-05	0.0058113
A_44_P393822	Plekho1	pleckstrin homology domain containing, family O member 1	NM_001025119	-0.786208	0.000410933	0.0193298
A_42_P515405	Ier3	immediate early response 3	NM_212505	-0.784587	7.7055e-06	0.00311713
A_43_P10367	Coro2b	coronin, actin binding protein, 2B	XM_217183	-0.78235	0.000939202	0.0289293
A_64_P040038	Gtpbp4	GTP binding protein 4	XM_006254129	-0.781692	0.00124846	0.0342791
A_44_P410378	RGD1310769	similar to HSPC288	NM_001106749	-0.780956	0.000680409	0.0249847
A_44_P445575	Irx2	iroquois homeobox 2	NM_001039505	-0.780873	0.00128736	0.03468
A_42_P654061	Acsl4	acyl-CoA synthetase long-chain family member 4	NM_053623	-0.776573	0.000860346	0.0279175
A_44_P548241	Zfp51	zinc finger protein 51	NM_001107467	-0.776384	0.00120765	0.0336147
A_64_P069872	RGD1305508	similar to hypothetical protein MGC23280	XM_003752432	-0.77637	0.000797591	0.0268504
A_42_P694928	Arl5c	ADP-ribosylation factor-like 5C	NM_001109046	-0.77014	0.00100758	0.0301553
A_44_P235978	Fasn	fatty acid synthase	NM_017332	-0.76914	5.42873e-05	0.0074026
A_42_P487832	Rnf219	ring finger protein 219	NM_001108389	-0.766376	0.0022504	0.0469663
A_64_P087539	Dusp14	dual specificity phosphatase 14	NM_001079893	-0.762674	4.26969e-05	0.00647711
A_44_P470528	Ndufaf4**	NADH dehydrogenase (ubiquinone) complex I, assembly factor 4	NM_198783	-0.761633	0.000317453	0.0165703
A_64_P117909	Aarsd1	alanyl-tRNA synthetase domain containing 1	NM_001034109	-0.759195	0.00176249	0.040626
A_44_P311106	Pou3f3	POU class 3 homeobox 3	NM_138837	-0.756926	0.00116363	0.0328033
A_44_P325791	Ywhag	tyrosine 3-monooxygenase/tryptophan 5-monooxygenase activation protein, gamma	NM_019376	-0.755788	0.000964101	0.0293609
A_64_P051647	Pde4a	phosphodiesterase 4A, cAMP-specific	NM_013101	-0.755045	0.000890667	0.0282962
A_44_P1026139	Tgif2	TGFB-induced factor homeobox 2	NM_001134983	-0.753975	0.00211967	0.0454091
A_64_P040351	LOC102553962	KRAB domain-containing protein ZNF747-like	XM_006223514	-0.751572	0.000404286	0.0192032
A_42_P500802	Nxt1	NTF2-like export factor 1	NM_001106521	-0.750531	0.00229029	0.0473912
A_44_P993914	Pdia5	protein disulfide isomerase family A, member 5	NM_001014125	-0.741548	0.000888482	0.0282638
A_43_P12325	B4galnt1	beta-1,4-N-acetyl-galactosaminyl transferase 1	NM_022860	-0.740235	0.000480828	0.0207663
A_44_P635178	Fam129b	family with sequence similarity 129, member B	NM_001109885	-0.739287	0.00163589	0.0392743
A_64_P117620	Mrps21	mitochondrial ribosomal protein S21	NM_001126094	-0.736977	0.000102687	0.00940537
A_64_P071800	Dnajc25	DnaJ (Hsp40) homolog, subfamily C, member 25	NM_001025021	-0.731543	0.000866232	0.027959
A_43_P11075	Mospd2	motile sperm domain containing 2	NM_001134588	-0.728876	0.00226799	0.0470502
A_64_P032102	LOC688314	similar to stimulated by retinoic acid 13	XM_001081840	-0.728213	4.25358e-05	0.00653436
A_64_P142744	Kctd15	potassium channel tetramerization domain containing 15	NM_001109141	-0.725211	0.00189925	0.0426838
A_44_P209459	Pafah1b2	platelet-activating factor acetylhydrolase 1b, catalytic subunit 2	NM_022387	-0.723193	0.000956565	0.029168
A_44_P364968	Zfp639	zinc finger protein 639	NM_001080907	-0.723106	0.00082577	0.0273439
A_64_P119633	Plat	plasminogen activator, tissue	NM_013151	-0.722621	0.000152615	0.0117224
A_44_P1033758	LOC688637	similar to WD repeat domain 36	XM_006222563	-0.721101	0.000758037	0.0262469
A_44_P884971	Satb2	SATB homeobox 2	XM_006244931	-0.719488	0.00192577	0.0428435
A_44_P971500	Ivns1abp	influenza virus NS1A binding protein	XM_006249988	-0.718432	0.000131582	0.0107173
A_64_P115080	Ifrd1	interferon-related developmental regulator 1	NM_019242	-0.718175	0.000112673	0.00994475
A_42_P664274	RGD1311558	similar to 4930506M07Rik protein	NM_001079705	-0.716073	0.00244666	0.0486365
A_44_P649046	Lrrc20	leucine rich repeat containing 20	NM_001109171	-0.714753	8.81439e-05	0.00884061
A_44_P186951	Abca7	ATP-binding cassette, subfamily A (ABC1), member 7	NM_207598	-0.714353	0.0021636	0.0460253
A_64_P060598	Nfe2l2	nuclear factor, erythroid 2-like 2	NM_031789	-0.711429	0.000115192	0.0100574
A_64_P054446	Slc9b2	solute carrier family 9, subfamily B (NHA2, cation proton antiporter 2), member 2	NM_001109385	-0.711164	0.00222224	0.0466997
A_44_P419810	Lrr1	leucine rich repeat protein 1	NM_001109483	-0.710043	0.00214631	0.0458585
A_42_P466997	Ccm2	cerebral cavernous malformation 2	NM_001126275	-0.707633	0.00156823	0.0382553
A_44_P436604	Leprel1	leprecan-like 1	NM_001025627	-0.705866	0.0001674	0.0120568
A_43_P23304	Panx1	Pannexin 1	NM_199397	-0.705543	0.00142544	0.0362666
A_42_P801379	Fgfrl1	fibroblast growth factor receptor-like 1	NM_199114	-0.705375	0.00066093	0.0245668
A_64_P082336	Rnf168	ring finger protein 168, E3 ubiquitin protein ligase	NM_001127597	-0.703988	0.000803959	0.0268784
A_64_P159175	Adamts6	ADAM metallopeptidase with thrombospondin type 1 motif, 6	XM_006231895	-0.700252	0.000799632	0.0268818
A_42_P775217	Ly6g6c	lymphocyte antigen 6 complex, locus G6C	NM_001001969	-0.697644	0.000417398	0.0192973
A_42_P536564	Etf1	eukaryotic translation termination factor 1	NM_001008344	-0.696005	0.0011506	0.0326254
A_44_P117148	Baz1a	bromodomain adjacent to zinc finger domain, 1A	NM_001170568	-0.695184	0.000232364	0.0143146
A_64_P127377	Taz	tafazzin	NM_001025748	-0.694081	0.00255842	0.0499983
A_44_P532038	Aldh18a1	aldehyde dehydrogenase 18 family, member A1	NM_001108524	-0.694075	0.000812722	0.0270967
A_44_P1011253	Nars	asparaginyl-tRNA synthetase	NM_001025635	-0.693657	0.000716391	0.0256086
A_44_P176003	Hn1l	hematological and neurological expressed 1-like	NM_001013182	-0.691843	0.000615043	0.0235835
A_44_P975743	Midn	midnolin	XM_006240912	-0.69059	0.000558171	0.0222828
A_64_P287755	Anks1b	ankyrin repeat and sterile alpha motif domain containing 1B	NM_001271371	-0.688456	0.000902847	0.0283859
A_44_P506635	Ifrd2	interferon-related developmental regulator 2	NM_001047871	-0.68812	0.000420949	0.0193876
A_44_P941132	Chordc1	cysteine and histidine-rich domain (CHORD)-containing 1	NM_001108128	-0.686012	0.00128569	0.0347123
A_42_P586883	Skp2	S-phase kinase-associated protein 2, E3 ubiquitin protein ligase	NM_001106416	-0.684469	0.000132547	0.0106529
A_64_P108658	Nkd2	naked cuticle homolog 2 (Drosophila)	NM_001107454	-0.683706	0.000319031	0.016617
A_64_P029282	Man1c1	mannosidase, alpha, class 1C, member 1	NM_001108687	-0.680533	0.00190528	0.0426615
A_44_P543917	Fbxo42	F-box protein 42	NM_001108691	-0.679924	0.00205813	0.0446825
A_44_P357579	Ddx3x	DEAD (Asp-Glu-Ala-Asp) box helicase 3, X-linked	NM_001108246	-0.677005	0.00235223	0.047857
A_42_P568419	Psme3	proteasome (prosome, macropain) activator subunit 3	NM_001011894	-0.67519	0.00182512	0.0415957
A_64_P039586	LOC100911339	uncharacterized LOC100911339	XR_146006	-0.672112	0.000191453	0.01309
A_42_P538268	Chsy1	chondroitin sulfate synthase 1	NM_001106268	-0.672014	7.35825e-05	0.00834576
A_42_P524312	Fastkd1	FAST kinase domains 1	NM_001191738	-0.670535	0.000691195	0.0251148
A_44_P461085	Gtf2h1	general transcription factor IIH, polypeptide 1	NM_001108485	-0.667981	0.00175635	0.0406387
A_44_P727274	Chtf8	CTF8, chromosome transmission fidelity factor 8 homolog (S. cerevisiae)	NM_001194951	-0.666583	4.08404e-05	0.00647894
A_64_P078714	Slc29a2	solute carrier family 29 (equilibrative nucleoside transporter), member 2	NM_031738	-0.665553	3.58804e-06	0.00212412
A_44_P189262	Camkv	CaM kinase-like vesicle-associated	NM_024000	-0.661296	7.04007e-05	0.00817592
A_44_P415256	Lrrc37a	leucine rich repeat containing 37A	XM_006220861	-0.659514	0.000430697	0.0196872
A_44_P398592	Loh12cr1	loss of heterozygosity, 12, chromosomal region 1	NM_001108650	-0.658717	0.00191967	0.0427862
A_42_P675041	Abhd17c	abhydrolase domain containing 17C	NM_001100736	-0.657115	0.000178098	0.0125298
A_64_P165403	Dhx58	DEXH (Asp-Glu-X-His) box polypeptide 58	NM_001098788	-0.656562	0.0022311	0.0468049
A_44_P344475	Rhoq	ras homolog family member Q	NM_053522	-0.656011	0.000689631	0.0250955
A_64_P066755	Fam105a	family with sequence similarity 105, member A	NM_001037648	-0.652963	0.00251144	0.0492388
A_42_P734688	Tec	tec protein tyrosine kinase	NM_053432	-0.65293	0.00187473	0.0422894
A_44_P411771	Hyls1	hydrolethalus syndrome 1	XM_002729924	-0.652422	0.00144361	0.0366519
A_44_P317388	Mcam	melanoma cell adhesion molecule	NM_023983	-0.65223	0.000165265	0.0119384
A_44_P558163	Lipt1	lipoyltransferase 1	NM_001108212	-0.652081	0.000933303	0.0288575
A_44_P135896	Mars	methionyl-tRNA synthetase	NM_001127659	-0.645534	0.000163527	0.0119193
A_64_P158123	Pcdh18	protocadherin 18	NM_001100524	-0.645344	0.00216919	0.0461037
A_43_P12961	Eif4ebp1	eukaryotic translation initiation factor 4E binding protein 1	NM_053857	-0.643757	0.00166531	0.0396668
A_64_P078894	Il23a	Interleukin 23, alpha subunit p19	NM_130410	-0.642699	0.00202613	0.0441457
A_42_P726743	Adck1	aarF domain containing kinase 1	NM_001108985	-0.641501	0.00124252	0.0342321
A_43_P12723	Dnaja2	DnaJ (Hsp40) homolog, subfamily A, member 2	NM_032079	-0.64059	7.76414e-05	0.00848879
A_43_P13029	Acsl3	acyl-CoA synthetase long-chain family member 3	NM_057107	-0.638933	2.77849e-05	0.00522787
A_44_P1014745	Fastkd3	FAST kinase domains 3	NM_001082574	-0.63598	0.000101637	0.00941578
A_64_P012902	Sdf2l1	stromal cell-derived factor 2-like 1	NM_001109433	-0.631224	0.00173191	0.0404979
A_44_P532249	Fkbp5	FK506 binding protein 5	NM_001012174	-0.628614	0.000323015	0.0167169
A_64_P154034	Hapln4	hyaluronan and proteoglycan link protein 4	NM_001108398	-0.627251	0.000250689	0.0148047
A_44_P137633	Adora1	adenosine A1 receptor	XM_006249859	-0.625442	8.62984e-05	0.00887557
A_64_P130226	Noc3l	nucleolar complex associated 3 homolog (S. cerevisiae)	NM_001108523	-0.620327	0.00185728	0.0420521
A_44_P282164	Pdia2	protein disulfide isomerase family A, member 2	NM_001105775	-0.620309	0.00167034	0.0397085
A_44_P109927	Ahsa2	AHA1, activator of heat shock protein ATPase 2	NM_001107241	-0.618098	0.00114129	0.0325132
A_64_P112480	Prr13	proline rich 13	NM_001008379	-0.617822	0.00235407	0.0478542
A_64_P024182	Foxk2	forkhead box K2	NM_001107075	-0.61776	0.000814692	0.027088
A_44_P1010482	Cd3eap	CD3e molecule, epsilon associated protein	NM_001109416	-0.616097	0.00155651	0.0381226
A_44_P1028549	Casp4	caspase 4, apoptosis-related cysteine peptidase	NM_053736	-0.615891	0.00195286	0.0430126
A_44_P470505	Ube2v2	ubiquitin-conjugating enzyme E2 variant 2	NM_183052	-0.613316	0.00020667	0.0134847
A_44_P995959	Trmt2a	tRNA methyltransferase 2 homolog A (S. cerevisiae)	NM_001011895	-0.612164	3.38983e-05	0.00575371
A_44_P561879	Mthfd2l	methylenetetrahydrofolate dehydrogenase (NADP+ dependent) 2-like	NM_001107211	-0.612074	0.00103878	0.0307855
A_44_P501843	Shmt2	serine hydroxymethyltransferase 2 (mitochondrial)	NM_001008322	-0.610026	0.0020326	0.0442469
A_64_P124234	Rbpjl	recombination signal binding protein for immunoglobulin kappa J region-like	NM_001108604	-0.60994	0.00092947	0.0288124
A_64_P070591	Nans	N-acetylneuraminic acid synthase	NM_001106655	-0.609301	0.00109126	0.0317209
A_44_P271643	Nln	neurolysin (metallopeptidase M3 family)	NM_053970	-0.608836	0.00179982	0.0411737
A_42_P820829	Oaf	OAF homolog (Drosophila)	NM_001014090	-0.608702	0.000238016	0.014479
A_64_P074840	Dzip1l	DAZ interacting zinc finger protein 1-like	NM_001014095	-0.608081	0.00249722	0.0491188
A_44_P866810	Tead2	TEA domain family member 2	NM_001107512	-0.607838	0.000130278	0.0106468
A_64_P000596	Nop56	NOP56 ribonucleoprotein	NM_001025732	-0.607017	0.000672937	0.024823
A_44_P558636	Ppp1r9b	protein phosphatase 1, regulatory subunit 9B	NM_053474	-0.606668	0.000870949	0.0280367
A_44_P419141	Nup153	nucleoporin 153	NM_001100470	-0.603519	0.00120131	0.0335151
A_43_P11929	Cacnb1	calcium channel, voltage-dependent, beta 1 subunit	NM_017346	-0.603171	0.00109403	0.0317256
A_44_P496934	Srfbp1	serum response factor binding protein 1	NM_001005536	-0.599989	0.000367759	0.018329
A_44_P360804	Mpg	N-methylpurine-DNA glycosylase	NM_012601	-0.596841	6.27951e-05	0.00781622
A_42_P695042	Csf1	colony stimulating factor 1 (macrophage)	NM_023981	-0.596407	1.44663e-05	0.00394523
A_44_P129749	Crabp2	cellular retinoic acid binding protein 2	NM_017244	-0.59504	0.00160583	0.0388214
A_64_P079225	Fam110a	family with sequence similarity 110, member A	NM_001014050	-0.594658	0.0014533	0.0368211
A_44_P369144	Wdfy2	WD repeat and FYVE domain containing 2	NM_001107269	-0.593897	0.000280209	0.0152494
A_64_P092668	Zfp275	zinc finger protein 275	NM_001106343	-0.592044	0.00060018	0.0231968
A_42_P625157	Zfp503	zinc finger protein 503	NM_001107250	-0.591695	8.1527e-07	0.000989412
A_44_P342451	Rpp38	ribonuclease P/MRP 38 subunit	NM_001033063	-0.58839	2.33861e-05	0.00489334
A_64_P080697	Cand2	cullin-associated and neddylation-dissociated 2 (putative)	NM_181362	-0.587031	0.00168393	0.0399144
A_44_P221077	Tmem100	transmembrane protein 100	NM_001017479	-0.586655	0.00205825	0.0446052
A_43_P16471	Taf6l	TAF6-like RNA polymerase II, p300/CBP-associated factor (PCAF)-associated factor	NM_001107575	-0.584269	0.000776858	0.0265576
A_42_P571235	Iqcb1	IQ motif containing B1	NM_001107092	-0.581782	0.0022524	0.0469677
A_44_P290394	Slc27a1	solute carrier family 27 (fatty acid transporter), member 1	NM_053580	-0.580659	0.00154751	0.0379789
All genes changed more than 1.5-fold (absolute log2 FC > 0.58), BH adj. p-value < 0.05 in differentiating cells at 1 h vs undifferentiated cells are listed.
For genes represented by 2 probes (*) or by 3 probes (**) consistently changed in the same direction, only the most significantly changed one is shown.
One gene significantly changed by differentiation (Camta1) but represented by duplicate probes changed in opposite directions was excluded from the analysis.

## Sheet: File S5
File S5. Genes significantly changed by EPO at 1 h in differentiating cells and relative change in differentiating vs undifferentiated cells.
ProbeName	GeneSymbol	GeneName	GenBankAccession	Log2 FC	p-value	BH adj. p-value	Log2 FC	p-value	BH adj. p-value
A_44_P233080	Egr1*	early growth response 1	AH004881	5.01585	5.7289e-07	0.00695259	-4.32124	3.82027e-07	0.000772713
A_44_P342289	H19	H19, imprinted maternally expressed transcript (non-protein coding)	NR_027324	2.4271	5.17878e-06	0.0179571	-0.975295	ns	ns
A_64_P131051	Fos	FBJ osteosarcoma oncogene	NM_022197	1.91234	5.06771e-06	0.0205006	-0.957117	0.00050454	0.0213348
A_43_P11965	Arl4a	ADP-ribosylation factor-like 4A	NM_019186	0.909037	7.90986e-06	0.0239985	0.389819	0.0322246	ns
A_44_P445575	Irx2	iroquois homeobox 2	NM_001039505	0.772021	1.92967e-05	0.046837	-0.780873	0.00128736	0.03468
Only genes changed more than 1.5-fold (absolute log2 FC > 0.58), BH adj. p-value < 0.05 in EPO-treated vs untreated differentiating cells are listed; ns=not significant.
*Represented by 2 probes consistently increased by EPO of which only the most significantly changed one is shown.

## Sheet: File S6 
File S6. Top enriched functional GO:BP categories of genes down-regulated by differentiation and/or by EPO at 20 h.
GO:BP category	Count	Fold Enrichment	Genes	p-value
Downregulated by differentiation (1272)
GO:0051301~cell division	47	4.3191	CDK19, HAUS1, ANAPC15, TIPIN, AURKA, PTTG1, KIF2C, SPC25, NCAPH, CDC45, CDCA8, NDE1, MIS18A, CDCA2, SKA2, SKA1, PPP2R2D, ZW10, CDCA3, CDC6, CDK1, ARHGEF2, DSN1, LIG1, CCNF, PSRC1, NUF2, KIF18B, CDC20, SPDL1, UBE2I, CDC26, KNSTRN, CENPJ, CDK2, WEE1, MCM5, NCAPD2, CDC25B, CCNB1, TIMELESS, SPAG5, ZWINT, BUB1B, CENPW, CENPT, SMC1A	1.94786e-17
GO:0007067~mitotic nuclear division	36	4.73741	SNX9, HAUS1, ANAPC15, TIPIN, AURKA, CEP55, PTTG1, SPC25, MIS18A, SKA2, SKA1, MASTL, LBR, CDCA5, PPP2R2D, TUBB3, CDCA3, CENPN, CDK1, NUP153, ARHGEF2, CCNF, NUF2, CDC20, ESPL1, UBE2I, CDC26, WEE1, CDK2, CDC25B, TIMELESS, PLK1, BUB1B, CENPW, CENPT, CIT	9.41135e-15
GO:0007059~chromosome segregation	26	6.48004	NEK2, PTTG1, SPC25, NDE1, DDX3X, HJURP, MIS18A, INCENP, BUB1, CDCA2, SKA2, CDK5RAP2, SKA1, TOP2A, CENPN, KIF11, CENPE, NDC80, UBE2I, ESPL1, PMF1, KNSTRN, ESCO2, SPAG5, CENPW, CENPT	2.78634e-14
GO:0000070~mitotic sister chromatid segregation	15	10.2808	NEK2, DSN1, KIF18A, NUSAP1, KIF18B, ESPL1, KNSTRN, CDCA8, MAD2L1, SPAG5, CENPA, PLK1, ZWINT, CIT, ZW10	9.45736e-12
Downregulated by differentiation and downregulated further by EPO (56)
GO:0006270~DNA replication initiation	4	52.1524	CDC6, CDC45, MCM3, MCM5	5.40341e-05
GO:0032467~positive regulation of cytokinesis	4	49.7818	KIF23, CDC6, CIT, RACGAP1	6.24099e-05
GO:0000281~mitotic cytokinesis	3	39.1143	KIF23, NUSAP1, RACGAP1	0.00250695
GO:0007059~chromosome segregation	3	18.6682	HJURP, NEK2, CDCA2	0.0107212
Downregulated by EPO and unchanged by differentiation (37)
GO:0006281~DNA repair	6	20.2016	RPA1, UHRF1, FANCD2, FANCI, UNG, POLQ	4.87e-07
GO:0006260~DNA replication	5	34.075	RPA1, TICRR, FAM111A, POLE, MCM6	5.79e-05
GO:0006284~base-excision repair	3	49.9099	RPA1, UNG, POLQ	0.000484
GO:0006974~cellular response to DNA damage stimulus	4	9.79472	FANCD2, BRCA2, BCL6, POLQ	0.00161675
DAVID Functional Annotation Chart Analysis showing the four top overrepresented GO:BP categories among the transcripts down-regulated by differentiation alone, further
down-regulated by EPO, or specifically down-regulated by EPO and unchanged by differentiation alone. The fold enrichment and the significance of enrichment (p-value) is reported.
